# Supplementary material for: Combining Shigella Tn-seq data with gold-standard E. coli gene deletion data suggests rare transitions between essential and non-essential gene functionality
Source: BMC Microbiol. 2016 Sep 6;16(1):203. doi: 10.1186/s12866-016-0818-0 (PMC5011829; doi:10.1186/s12866-016-0818-0)
Supplement: Additional file 3: Table S1. — Full table of gene characteristics and orthologue relationships used in the analyses. (TXT 411 kb) [file 12866_2016_818_MOESM3_ESM.txt]

# Sh_gene Number of Shigella gene
# Ec_gene Name of E. coli K12 gene
# bnum Blattner number of E. coli gene
# PEC whether the gene is essential (1) or nonessential (0) according to the PEC study
# Keio whether the gene is essential (1) or nonessential (0) according to the Keio study
# LB_22 the growth yield (OD600) after 22h growth in LB according ot Keio
# min_24 the growth yield (OD600) after 24h growth in M9 glucose according ot Keio
# min_48 the growth yield (OD600) after 48h growth in M9 glucose according ot Keio
# start the location of the start codon of the Shigella gene
# end the location of the stop codon of the Shigella gene
# total Total number of transposon insertions observed
# mean Mean distance between transposon insertions
# median Median distance between transposon insertions
# 5p Number of basepairs before the first transposon insertion
# 5p_fract Fraction of basepairs in the gene before the first transposon insertion
# 5p1 Number of basepairs before the second transposon insertion
# 5p1_fract Fraction of basepairs before the second transposon insertion
# largest Number of basepairs in the largest uninterrupted stretch of the gene
# largest_fract Fraction of basepairs in the largest uninterrupted stretch of the gene
# l_fract1 Fraction of baseparis in the largest singly interrupted stretch of the gene
# density density of transposons within the gene
# length Length of the gene
# gamma_cons Number of gamma-proteobacteria with an orthologue out of 153 (from Silander and Ackermann 2010)
Sh_gene	Ec_gene	bnum	PEC	Keio	LB_24	min_24	min_48	start	end	total	mean	median	5p	5p_fract	5p1	5p1_fract	largest	largest_fract	l_fract1	density	length	gamma_cons
S0001	thrL	b0001	0	0	0.848	0.355	0.542	190	255	0	63	63	63	1	63	1	63	1	1	0	63	NA
S0002	thrA	b0002	0	0	0.793	0.023	0.04	336	2798	84	28.97647059	18	38	0.015428339	80	0.032480715	135	0.054811206	0.073893626	0.03410475	2460	78
S0003	thrB	b0003	0	0	0.682	0.004	0.01	2800	3732	32	28.27272727	17	9	0.009646302	14	0.015005359	219	0.234726688	0.27545552	0.034297964	930	76
S0004	thrC	b0004	0	0	0.625	0	0	3733	5019	37	33.86842105	27.5	50	0.038850039	85	0.066045066	153	0.118881119	0.141414141	0.028749029	1284	140
S0005	yaaX	b0005	0	0	0.836	0.382	0.469	5242	5529	4	57.6	51	1	0.003472222	19	0.065972222	125	0.434027778	0.611111111	0.013888889	285	15
S0006	yaaA	b0006	0	0	0.784	0.376	0.396	5682	6458	19	38.85	25.5	139	0.178893179	200	0.257400257	139	0.178893179	0.257400257	0.024453024	774	124
S0008	talB	b0008	0	0	0.788	0.254	0.169	8237	9190	9	95.4	70	57	0.059748428	76	0.07966457	216	0.226415094	0.346960168	0.009433962	951	112
S0009	mog	b0009	0	0	0.587	0.185	0.121	9305	9892	11	49	41	5	0.008503401	64	0.108843537	181	0.307823129	0.409863946	0.018707483	585	90
S0010	yaaH	b0010	0	0	0.801	0.27	0.283	9927	10493	16	33.35294118	30	32	0.05643739	44	0.077601411	96	0.169312169	0.261022928	0.028218695	564	54
S0012	yaaW	b0011	0	0	0.809	0.458	0.509	10642	11355	30	23.03225806	13	4	0.005602241	14	0.019607843	105	0.147058824	0.177871148	0.042016807	711	24
S0013	yaaI	b0013	0	0	0.779	0.388	0.41	11381	11785	17	22.5	18.5	32	0.079012346	37	0.091358025	101	0.249382716	0.316049383	0.041975309	402	17
S0014	dnaK	b0014	0	0	0.465	0.261	0.276	12162	14078	0	1914	1914	1914	1	1914	1	1914	1	1	0	1914	153
S0015	dnaJ	b0015	0	0	0.506	0.248	0.279	14167	15297	8	125.6666667	54	746	0.65959328	769	0.679929266	746	0.65959328	0.679929266	0.007073386	1128	153
S0017	hokC	b4412	0	0	0.712	0.429	0.474	15401	15610	8	23.33333333	9	19	0.09047619	30	0.142857143	115	0.547619048	0.680952381	0.038095238	207	2
S0018	nhaA	b0019	0	0	0.485	0.287	0.331	16139	17305	10	106.0909091	99	5	0.00428449	27	0.023136247	366	0.313624679	0.389031705	0.00856898	1164	84
S0019	nhaR	b0020	0	0	0.738	0.329	0.398	17371	18270	32	27.27272727	20	1	0.001111111	63	0.07	74	0.082222222	0.137777778	0.035555556	897	85
S0022	rpsT	b0023	0	0	0.925	0.268	0.265	19769	20032	0	261	261	261	1	261	1	261	1	1	0	261	152
S0023	yaaY	b0024	0	0	0.744	0.375	0.464	20135	20353	4	43.8	39	86	0.392694064	154	0.703196347	86	0.392694064	0.703196347	0.01826484	216	14
S0024	ribF	b0025	1	1	0	0	0	20361	21302	1	471	470.5	936	0.993630573	939	1	936	0.993630573	1	0.001061571	939	150
S0025	ileS	b0026	1	1	0	0	0	21345	24161	2	939	612	612	0.217252396	981	0.348242812	1835	0.651402201	0.782392616	0.000709975	2814	152
S0026	lspA	b0027	1	1	0	0	0	24161	24655	0	492	492	492	1	492	1	492	1	1	0	492	152
S0027	fkpB	b0028	0	0	0.691	0.154	0.147	24742	25191	3	112.5	122	140	0.311111111	287	0.637777778	147	0.326666667	0.637777778	0.006666667	447	111
S0028	ispH	b0029	1	1	0	0	0	25193	26143	1	475.5	475	919	0.966351209	948	1	919	0.966351209	1	0.001051525	948	146
S0029	rihC	b0030	0	0	0.803	0.23	0.263	26209	27123	29	30.5	27	1	0.001092896	54	0.059016393	85	0.092896175	0.13989071	0.031693989	912	26
S0030	dapB	b0031	1	1	0	0	0	27290	28111	1	411	410.5	799	0.972019465	819	1	799	0.972019465	1	0.001216545	819	146
S0031	carA	b0032	0	0	0.663	0.003	0.002	28567	29715	8	127.6666667	83	402	0.349869452	441	0.38381201	402	0.349869452	0.38381201	0.006962576	1146	149
S0032	carB	b0033	0	0	0.489	0	0	29733	32954	49	64.44	26	39	0.012104283	40	0.012414649	514	0.159528243	0.227498448	0.015207945	3219	149
S0034	caiE	b0035	0	0	0.796	0.326	0.361	33697	34308	29	20.4	11	5	0.008169935	10	0.016339869	81	0.132352941	0.202614379	0.047385621	609	26
S0035	caiD	b0036	0	0	0.688	0.168	0.104	34293	35186	49	17.88	12	15	0.016778523	39	0.043624161	69	0.077181208	0.106263982	0.054809843	891	35
S0036	caiC	b0037	0	0	0.748	0.345	0.378	35187	36755	58	26.59322034	19	75	0.047801147	110	0.070108349	122	0.077756533	0.108986616	0.036966221	1566	27
S0037	caiB	b0038	0	0	0.736	0.409	0.419	36814	38031	42	28.3255814	26	81	0.066502463	92	0.075533662	130	0.106732348	0.144499179	0.034482759	1215	20
S0038	caiA	b0039	0	0	0.72	0.348	0.35	38160	39302	35	31.75	24	90	0.078740157	108	0.094488189	93	0.081364829	0.125109361	0.030621172	1140	49
S0039	caiT	b0040	0	0	0.697	0.217	0.106	39333	40847	57	26.12068966	17	16	0.010561056	66	0.043564356	124	0.081848185	0.117491749	0.037623762	1512	20
S0042	fixC	b0043	0	0	0.674	0.229	0.265	42980	44266	29	42.9	28.5	54	0.041958042	62	0.048174048	142	0.11033411	0.19036519	0.022533023	1284	36
S0043	fixX	b0044	0	0	0.759	0.301	0.34	44263	44550	10	26.18181818	22	56	0.194444444	63	0.21875	63	0.21875	0.333333333	0.034722222	285	18
S0044	yaaU	b0045	0	0	0.768	0.341	0.391	44609	46003	31	43.59375	21.5	156	0.111827957	231	0.165591398	177	0.12688172	0.165591398	0.022222222	1392	26
S0045	kefF	b0046	0	0	0.758	0.156	0.142	46051	46581	17	29.5	25	31	0.058380414	58	0.109227872	74	0.139359699	0.274952919	0.032015066	528	42
S0046	kefC	b0047	0	0	0.756	0.363	0.424	46574	48436	52	35.1509434	27	25	0.013419216	28	0.015029522	123	0.066022544	0.130434783	0.02791197	1860	62
S0047	folA	b0048	1	1	0	0	0	48627	49106	0	477	477	477	1	477	1	477	1	1	0	477	152
S0048	apaH	b0049	0	0	0.504	0.297	0.35	49184	50026	3	210.75	212.5	104	0.123368921	229	0.271648873	313	0.371293001	0.727164887	0.003558719	840	152
S0049	apaG	b0050	0	0	0.63	0.258	0.139	50033	50410	1	189	188.5	91	0.240740741	375	1	286	0.756613757	1	0.002645503	375	115
S0050	ksgA	b0051	0	0	0.764	0.282	0.286	50413	51234	0	819	819	819	1	819	1	819	1	1	0	819	153
S0051	pdxA	b0052	0	0	0.709	0.008	0.006	51231	52220	7	123.75	120.5	128	0.129292929	241	0.243434343	350	0.353535354	0.526262626	0.007070707	987	139
S0052	surA	b0053	0	0	0.366	0.255	0.251	52220	53506	0	1284	1284	1284	1	1284	1	1284	1	1	0	1284	150
S0053	imp	b0054	1	1	0	0	0	53559	55913	1	1177.5	1177	50	0.021231423	2352	1	2304	0.978343949	1	0.000424628	2352	147
S0054	djlA	b0055	0	0	0.786	0.274	0.32	56168	56983	14	54.4	29	21	0.025735294	63	0.077205882	309	0.378676471	0.414215686	0.017156863	813	82
S0055	rluA	b0058	0	0	0.643	0.317	0.425	57100	57759	6	94.28571429	68	68	0.103030303	137	0.207575758	260	0.393939394	0.443939394	0.009090909	657	85
S0056	hepA	b0059	0	0	0.812	0.4	0.5	57771	60677	51	55.90384615	43.5	25	0.008599931	59	0.020295838	359	0.123495012	0.1499828	0.01754386	2904	95
S0057	polB	b0060	0	0	0.722	0.401	0.404	60842	63193	36	63.56756757	48	163	0.069302721	173	0.073554422	192	0.081632653	0.137755102	0.015306122	2349	68
S0058	araD	b0061	0	0	NA	NA	NA	63268	63963	14	46.4	29	15	0.021551724	137	0.19683908	216	0.310344828	0.363505747	0.020114943	693	40
S0059	araA	b0062	0	0	NA	NA	NA	64163	65665	34	42.94285714	17	5	0.00332668	16	0.010645376	247	0.164337991	0.218230206	0.022621424	1500	35
S0060	araB	b0063	0	0	NA	NA	NA	65676	67376	41	40.5	31	1	0.000587889	16	0.009406232	236	0.138741917	0.142269253	0.024103469	1698	37
S0061	araC	b0064	0	0	0.759	0.3	0.317	67715	68593	16	51.70588235	36	20	0.022753129	40	0.045506257	210	0.23890785	0.352673493	0.018202503	876	57
S0062	yabI	b0065	0	0	0.795	0.29	0.318	68679	69443	8	85	82	35	0.045751634	117	0.152941176	161	0.210457516	0.40130719	0.010457516	762	61
S0063	thiQ	b0066	0	0	0.872	0.208	0.449	69557	70255	9	69.9	60.5	2	0.00286123	179	0.256080114	177	0.253218884	0.389127325	0.012875536	696	48
S0064	thiP	b0067	0	0	0.712	0.303	0.308	70239	71849	30	51.96774194	46	14	0.008690255	70	0.043451273	131	0.081315953	0.147734327	0.018621974	1608	76
S0065	tbpA	b0068	0	0	0.772	0.373	0.389	71825	72808	24	39.36	33	43	0.043699187	76	0.077235772	129	0.131097561	0.200203252	0.024390244	981	87
S0066	sgrR	b0069	0	0	0.789	0.32	0.308	72972	74627	33	48.70588235	30	46	0.027777778	59	0.035628019	226	0.13647343	0.155797101	0.019927536	1653	38
S0067	setA	b0070	0	0	0.695	0.288	0.287	74949	76127	41	28.07142857	20	39	0.03307888	86	0.072943172	124	0.105173876	0.174724343	0.034775233	1176	27
S0068	leuD	b0071	0	0	0.769	0.032	0.032	76176	76781	9	60.6	35.5	69	0.113861386	74	0.122112211	279	0.46039604	0.52310231	0.014851485	603	140
S0069	leuC	b0072	0	0	0.761	0.025	0.015	76792	78192	43	31.84090909	26.5	73	0.052105639	126	0.08993576	134	0.095645967	0.158458244	0.030692363	1398	140
S0071	leuA	b0074	0	0	0.779	0.026	0.034	79286	80857	50	30.82352941	26	41	0.026081425	80	0.050890585	124	0.078880407	0.08778626	0.031806616	1569	143
S0072	leuL	b0075	0	0	0.761	0.031	0.033	80950	81036	5	14.5	13	4	0.045977011	11	0.126436782	33	0.379310345	0.597701149	0.057471264	84	16
S0075	ilvH	b0078	0	0	0.769	0.189	0.213	84684	85175	17	27.33333333	24	36	0.073170732	41	0.083333333	67	0.136178862	0.254065041	0.034552846	489	133
S0077	fruR	b0080	0	0	0.627	0.259	0.28	85356	86360	17	55.83333333	53.5	81	0.080597015	141	0.140298507	127	0.126368159	0.218905473	0.016915423	1002	53
S0080	mraZ	b0081	0	0	0.808	0.248	0.313	87739	88197	2	153	136	136	0.296296296	203	0.442265795	255	0.555555556	0.701525054	0.004357298	456	125
S0081	mraW	b0082	0	0	0.909	0.27	0.251	88199	89140	3	235.5	228.5	140	0.148619958	332	0.352441614	344	0.365180467	0.646496815	0.003184713	939	153
S0082	ftsL	b0083	1	1	0	0	0	89137	89502	0	363	363	363	1	363	1	363	1	1	0	363	111
S0083	ftsI	b0084	1	1	0	0	0	89518	91284	1	883.5	883	483	0.273344652	1764	1	1283	0.726089417	1	0.000565931	1764	151
S0084	murE	b0085	1	1	0	0	0	91271	92758	0	1485	1485	1485	1	1485	1	1485	1	1	0	1485	151
S0085	murF	b0086	1	1	0	0	0	92755	94113	0	1356	1356	1356	1	1356	1	1356	1	1	0	1356	148
S0086	mraY	b0087	1	1	0	0	0	94107	95189	1	541.5	541	978	0.903047091	1080	1	978	0.903047091	1	0.000923361	1080	150
S0087	murD	b0088	1	1	0	0	0	95192	96508	0	1314	1314	1314	1	1314	1	1314	1	1	0	1314	152
S0088	ftsW	b0089	1	1	0	0	0	96508	97752	1	622.5	622	110	0.088353414	1242	1	1134	0.910843373	1	0.000803213	1242	151
S0089	murG	b0090	1	1	0	0	0	97749	98816	0	1065	1065	1065	1	1065	1	1065	1	1	0	1065	152
S0090	murC	b0091	1	1	0	0	0	98870	100345	1	738	737.5	1436	0.972899729	1473	1	1436	0.972899729	1	0.000677507	1473	150
S0091	ddlB	b0092	0	0	0.734	0.27	0.005	100338	101258	2	307	181	638	0.692725299	739	0.802388708	638	0.692725299	0.802388708	0.002171553	918	129
S0092	ftsQ	b0093	1	1	0	0	0	101260	102090	0	828	828	828	1	828	1	828	1	1	0	828	146
S0093	ftsA	b0094	1	1	0	0	0	102087	103349	0	1260	1260	1260	1	1260	1	1260	1	1	0	1260	152
S0094	ftsZ	b0095	1	1	0	0	0	103410	104561	0	1149	1149	1149	1	1149	1	1149	1	1	0	1149	151
S0095	lpxC	b0096	1	1	0	0	0	104662	105579	0	915	915	915	1	915	1	915	1	1	0	915	145
S0096	secM	b0097	1	1	0	0	0	105810	106322	0	510	510	510	1	510	1	510	1	1	0	510	31
S0097	secA	b0098	1	1	0	0	0	106384	109089	0	2703	2703	2703	1	2703	1	2703	1	1	0	2703	152
S0098	mutT	b0099	0	0	0.766	0.309	0.368	109149	109538	11	32.5	30.5	1	0.002564103	63	0.161538462	63	0.161538462	0.320512821	0.028205128	387	86
S0100	yacG	b0101	0	0	0.688	0.334	0.355	109638	109835	3	49.5	42	4	0.02020202	113	0.570707071	109	0.550505051	0.792929293	0.015151515	195	116
S0101	yacF	b0102	0	0	0.769	0.232	0.334	109845	110588	22	32.34782609	29	29	0.038978495	35	0.047043011	80	0.107526882	0.200268817	0.029569892	741	98
S0102	coaE	b0103	1	1	0	0	0	110588	111208	1	310.5	310	29	0.046698873	618	1	591	0.951690821	1	0.001610306	618	150
S0103	guaC	b0104	0	0	0.801	0.214	0.228	111433	112476	32	31.63636364	22	17	0.016283525	76	0.072796935	119	0.113984674	0.148467433	0.030651341	1041	39
S0105	hofC	b0106	0	0	0.731	0.597	0.903	112511	113713	30	38.80645161	34	46	0.038237739	58	0.048212801	205	0.170407315	0.189526185	0.024937656	1200	75
S0107	ppdD	b0108	0	0	0.709	0.268	0.219	114860	115300	11	36.75	30	71	0.160997732	78	0.176870748	127	0.287981859	0.405895692	0.024943311	438	113
S0108	nadC	b0109	0	0	0.628	0.035	0.114	115503	116396	20	42.57142857	13	13	0.014541387	26	0.029082774	265	0.296420582	0.340044743	0.022371365	891	139
S0109	ampD	b0110	0	0	0.805	0.319	0.287	116484	117035	10	50.18181818	24	83	0.150362319	97	0.175724638	174	0.315217391	0.34057971	0.018115942	549	135
S0110	ampE	b0111	0	0	0.708	0.238	0.244	117032	117886	21	38.86363636	29.5	49	0.057309942	59	0.069005848	112	0.130994152	0.226900585	0.024561404	852	94
S0111	aroP	b0112	0	0	0.806	0.398	0.64	117929	119302	27	49.07142857	36.5	15	0.010917031	16	0.011644833	230	0.167394469	0.174672489	0.019650655	1371	63
S0112	pdhR	b0113	0	0	0.778	0.253	0.203	119843	120607	3	191.25	182	349	0.45620915	600	0.784313725	349	0.45620915	0.784313725	0.003921569	762	84
S0113	aceE	b0114	0	0	0.834	0.353	0.27	120768	123431	0	2661	2661	2661	1	2661	1	2661	1	1	0	2661	151
S0114	aceF	b0115	0	0	0.771	0.091	0.296	123446	125326	1	940.5	940	117	0.062200957	1878	1	1763	0.937267411	1	0.000531632	1878	150
S0115	lpd	b0116	0	0	0.337	0.061	0.138	125651	127075	0	1422	1422	1422	1	1422	1	1422	1	1	0	1422	152
S0117	acnB	b0118	0	0	0.704	0.331	0.387	129353	131950	2	866	834	1370	0.527328714	1763	0.678598922	1370	0.527328714	0.678598922	0.000769823	2595	115
S0119	speD	b0120	0	0	0.734	0.274	0.274	132525	133319	25	30.57692308	20.5	12	0.01509434	97	0.122012579	91	0.114465409	0.196226415	0.031446541	792	58
S0120	speE	b0121	0	0	0.867	0.26	0.331	133335	134201	18	45.63157895	20	10	0.011534025	16	0.018454441	336	0.387543253	0.393310265	0.020761246	864	115
S0121	yacC	b0122	0	0	0.78	0.332	0.358	134307	134777	5	78.5	52.5	42	0.089171975	243	0.515923567	201	0.426751592	0.560509554	0.010615711	468	29
S0122	cueO	b0123	0	0	0.815	0.241	0.262	134820	136370	35	43.08333333	28.5	66	0.042553191	83	0.053513862	260	0.167633785	0.174725983	0.022566086	1548	101
S0123	gcd	b0124	0	0	0.801	0.3	0.317	136417	138807	40	58.31707317	32	1	0.000418235	16	0.006691761	210	0.08782936	0.161438729	0.016729402	2388	61
S0125	can	b0126	1	1	0	0	0	139590	140252	0	660	660	660	1	660	1	660	1	1	0	660	121
S0126	yadG	b0127	0	0	0.736	0.416	0.673	140361	141287	36	25.05405405	17	16	0.017259978	40	0.043149946	111	0.1197411	0.15210356	0.038834951	924	140
S0127	yadH	b0128	0	0	0.747	0.324	0.411	141284	142054	26	28.55555556	26	72	0.093385214	79	0.102464332	72	0.093385214	0.13229572	0.033722438	768	142
S0128	yadI	b0129	0	0	0.735	0.394	0.465	142159	142599	12	33.92307692	25	46	0.10430839	69	0.156462585	91	0.206349206	0.25170068	0.027210884	438	28
S0129	yadE	b0130	0	0	0.781	0.312	0.326	142663	143892	47	25.625	17	31	0.025203252	53	0.043089431	103	0.083739837	0.145528455	0.038211382	1227	46
S0130	panD	b0131	0	0	0.782	0.027	0.033	143896	144276	8	42.33333333	36	6	0.015748031	76	0.199475066	112	0.293963255	0.388451444	0.020997375	378	98
S0131	yadD	b0132	0	0	0.805	0.219	0.346	144550	145452	27	32.25	22.5	5	0.005537099	7	0.007751938	112	0.124031008	0.182724252	0.029900332	900	15
S0132	panC	b0133	0	0	0.73	0.015	0.046	145526	146377	21	38.72727273	31.5	97	0.113849765	133	0.156103286	97	0.113849765	0.158450704	0.024647887	849	142
S0133	panB	b0134	0	0	0.701	0.012	0.01	146389	147183	27	28.39285714	18.5	32	0.040251572	75	0.094339623	144	0.181132075	0.28427673	0.033962264	792	141
S0137	folK	b0142	1	1	0	0	0	148522	149001	0	477	477	477	1	477	1	477	1	1	0	477	149
S0140	dksA	b0145	0	0	0.603	0.283	0.293	151418	151873	0	453	453	453	1	453	1	453	1	1	0	453	145
S0141	sfsA	b0146	0	0	0.787	0.301	0.163	152051	152755	14	47	32	147	0.208510638	182	0.258156028	147	0.208510638	0.258156028	0.019858156	702	76
S0142	ligT	b0147	0	0	0.709	0.479	0.506	152770	153309	7	67.5	14.5	12	0.022222222	98	0.181481481	305	0.564814815	0.724074074	0.012962963	537	82
S0143	hrpB	b0148	0	0	0.828	0.336	0.402	153329	155803	52	46.69811321	24	23	0.009292929	60	0.024242424	187	0.075555556	0.107474747	0.021010101	2472	71
S0144	mrcB	b0149	0	0	0.608	0.18	0.141	155999	158533	30	81.77419355	54	46	0.018145957	251	0.099013807	395	0.15581854	0.21025641	0.01183432	2532	93
S0145	fhuA	b0150	0	0	0.887	0.255	0.267	158753	160996	7	280.5	279.5	32	0.01426025	605	0.269607843	573	0.255347594	0.499554367	0.00311943	2241	103
S0146	fhuC	b0151	0	0	0.776	0.369	0.413	161047	161844	0	795	795	795	1	795	1	795	1	1	0	795	68
S0147	fhuD	b0152	0	0	0.822	0.37	0.541	161844	162734	0	888	888	888	1	888	1	888	1	1	0	888	48
S0148	fhuB	b0153	0	0	0.695	0.435	0.542	162731	164713	2	661	806	806	0.406454866	906	0.45688351	1076	0.542612204	0.593040847	0.001008573	1980	57
S0149	hemL	b0154	1	1	0	0	0	164748	166028	3	320.25	339.5	385	0.300546448	986	0.769711163	601	0.469164715	0.769711163	0.00234192	1278	143
S0150	clcA	b0155	0	0	0.988	0.34	0.384	166253	167674	68	20.60869565	13	11	0.007735584	35	0.024613221	107	0.075246132	0.084388186	0.047819972	1419	93
S0151	yadR	b0156	1	1	0	0	0	167756	168100	0	342	342	342	1	342	1	342	1	1	0	342	153
S0152	yadS	b0157	0	0	0.709	0.428	0.533	168147	168770	9	62.4	29	4	0.006410256	81	0.129807692	253	0.405448718	0.528846154	0.014423077	621	75
S0153	btuF	b0158	0	0	0.764	0.189	0.246	168808	169608	19	40.05	17.5	189	0.235955056	219	0.27340824	193	0.240948814	0.27340824	0.02372035	798	103
S0154	pfs	b0159	0	0	0.635	0.151	0.101	169601	170299	1	349.5	349	14	0.020028612	696	1	684	0.978540773	1	0.001430615	696	111
S0155	dgt	b0160	0	0	0.828	0.203	0.128	170383	171900	59	25.3	17	109	0.071805007	128	0.084321476	109	0.071805007	0.084321476	0.03886693	1515	123
S0156	degP	b0161	0	0	0.357	0.249	0.265	172030	173454	20	67.85714286	34	34	0.023859649	52	0.036491228	365	0.256140351	0.324912281	0.014035088	1422	71
S0158	yaeH	b0163	0	0	0.764	0.419	0.467	174854	175240	3	96.75	70	219	0.565891473	314	0.811369509	219	0.565891473	0.811369509	0.007751938	384	43
S0159	dapD	b0166	1	1	0	0	0	175554	176378	2	275	8	8	0.00969697	11	0.013333333	813	0.985454545	0.989090909	0.002424242	822	125
S0160	glnD	b0167	0	0	0.506	0.373	0.316	176409	179081	8	297	99	19	0.007108118	824	0.308267864	805	0.301159746	0.588851478	0.002992892	2670	134
S0161	map	b0168	1	1	0	0	0	179143	179937	0	792	792	792	1	792	1	792	1	1	0	792	153
S0162	rpsB	b0169	1	1	0	0	0	180305	181030	0	723	723	723	1	723	1	723	1	1	0	723	152
S0163	tsf	b0170	1	1	0	0	0	181288	182139	0	849	849	849	1	849	1	849	1	1	0	849	152
S0164	pyrH	b0171	1	1	0	0	0	182286	183011	0	723	723	723	1	723	1	723	1	1	0	723	153
S0165	frr	b0172	1	1	0	0	0	183303	183860	0	555	555	555	1	555	1	555	1	1	0	555	152
S0166	dxr	b0173	1	1	0	0	0	183952	185148	1	598.5	598	1175	0.981620718	1194	1	1175	0.981620718	1	0.000835422	1194	145
S0167	ispU	b0174	1	1	0	0	0	185334	186095	0	759	759	759	1	759	1	759	1	1	0	759	152
S0168	cdsA	b0175	1	1	0	0	0	186108	186965	0	855	855	855	1	855	1	855	1	1	0	855	149
S0169	yaeL	b0176	1	1	0	0	0	186977	188329	0	1350	1350	1350	1	1350	1	1350	1	1	0	1350	143
S0170	yaeT	b0177	1	1	0	0	0	188359	190791	0	2430	2430	2430	1	2430	1	2430	1	1	0	2430	152
S0171	hlpA	b0178	0	0	0.717	0.541	0.558	190913	191398	0	483	483	483	1	483	1	483	1	1	0	483	113
S0172	lpxD	b0179	1	1	0	0	0	191402	192427	0	1023	1023	1023	1	1023	1	1023	1	1	0	1023	145
S0173	fabZ	b0180	1	1	0	0	0	192532	192987	0	453	453	453	1	453	1	453	1	1	0	453	151
S0174	lpxA	b0181	1	1	0	0	0	192991	193779	0	786	786	786	1	786	1	786	1	1	0	786	146
S0175	lpxB	b0182	1	1	0	0	0	193779	194927	0	1146	1146	1146	1	1146	1	1146	1	1	0	1146	145
S0176	rnhB	b0183	0	0	0.784	0.374	0.605	194924	195520	7	74.625	36	271	0.453936348	424	0.710217755	271	0.453936348	0.710217755	0.011725293	594	145
S0177	dnaE	b0184	1	1	0	0	0	195557	199039	0	3480	3480	3480	1	3480	1	3480	1	1	0	3480	153
S0178	accA	b0185	1	1	0	0	0	199052	200011	1	480	479.5	937	0.976041667	957	1	937	0.976041667	1	0.001041667	957	138
S0179	ldcC	b0186	0	0	0.754	0.272	0.307	200110	202251	55	38.25	25.5	25	0.011671335	62	0.028944911	244	0.113912232	0.16573296	0.025676937	2139	28
S0181	tilS	b0188	1	1	0	0	0	202762	204060	0	1296	1296	1296	1	1296	1	1296	1	1	0	1296	152
S0182	rof	b0189	0	0	0.732	0.388	0.428	204109	204369	6	37.28571429	21	82	0.314176245	103	0.394636015	82	0.314176245	0.394636015	0.022988506	258	53
S0183	yaeQ	b0190	0	0	0.782	0.435	0.58	204722	205267	13	39	33	33	0.06043956	82	0.15018315	107	0.195970696	0.336996337	0.023809524	543	107
S0184	yaeJ	b0191	0	0	0.854	0.315	0.379	205264	205686	6	60.42857143	44	74	0.174940898	257	0.607565012	183	0.432624113	0.607565012	0.014184397	420	106
S0185	nlpE	b0192	0	0	0.801	0.293	0.346	205700	206410	18	37.42105263	32	32	0.045007032	72	0.101265823	93	0.130801688	0.257383966	0.025316456	708	43
S0186	yaeF	b0193	0	0	0.713	0.194	0.163	206565	207389	24	33	33	46	0.055757576	48	0.058181818	98	0.118787879	0.168484848	0.029090909	822	23
S0187	proS	b0194	1	1	0	0	0	207442	209160	2	573	163	4	0.002326934	167	0.097149506	1551	0.902268761	0.997091332	0.001163467	1716	153
S0188	yaeB	b0195	0	0	0.829	0.317	0.302	209271	209978	9	70.8	74	84	0.118644068	116	0.163841808	145	0.20480226	0.314971751	0.012711864	705	84
S0189	rcsF	b0196	0	0	0.8	0.266	0.281	209975	210379	10	36.81818182	18	32	0.079012346	55	0.135802469	213	0.525925926	0.62962963	0.024691358	402	42
S0190	metQ	b0197	0	0	0.695	0.278	0.336	210497	211312	16	48	60	23	0.028186275	129	0.158088235	125	0.153186275	0.283088235	0.019607843	813	107
S0191	metI	b0198	0	0	0.77	0.444	0.669	211352	212005	18	34.42105263	21	21	0.032110092	72	0.110091743	193	0.295107034	0.366972477	0.027522936	651	104
S0192	metN	b0199	0	0	0.786	0.389	0.649	211998	213029	11	86	66.5	10	0.009689922	187	0.18120155	220	0.213178295	0.412790698	0.010658915	1029	107
S0193	gmhB	b0200	0	0	0.295	0.204	0.187	213217	213792	1	288	287.5	514	0.892361111	573	1	514	0.892361111	1	0.001736111	573	120
S0200	dkgB	b0207	0	0	0.873	0.311	0.328	219551	220354	6	114.8571429	26	26	0.032338308	53	0.065920398	458	0.569651741	0.587064677	0.007462687	801	63
S0202	yafC	b0208	0	0	0.867	0.297	0.331	221789	222703	16	53.82352941	57	12	0.013114754	107	0.116939891	130	0.142076503	0.207650273	0.017486339	912	122
S0203	yafD	b0209	0	0	0.44	0.22	0.204	222944	223744	20	38.14285714	24	4	0.004993758	89	0.111111111	138	0.172284644	0.18102372	0.024968789	798	53
S0204	yafE	b0210	0	0	0.795	0.305	0.334	223972	224592	19	31.05	26	6	0.009661836	89	0.14331723	83	0.133655395	0.209339775	0.030595813	618	77
S0205	mltD	b0211	0	0	0.826	0.44	0.365	224640	225986	14	89.8	56	5	0.003711952	40	0.02969562	577	0.428359317	0.476614699	0.010393467	1344	130
S0206	gloB	b0212	0	0	0.773	0.25	0.425	226058	226813	9	75.6	29	30	0.03968254	41	0.054232804	451	0.596560847	0.619047619	0.011904762	753	150
S0207	yafS	b0213	0	0	0.791	0.355	0.369	226844	227569	19	36.3	25.5	30	0.041322314	70	0.096418733	112	0.154269972	0.210743802	0.026170799	723	118
S0208	rnhA	b0214	0	0	0.728	0.214	0.196	227566	228033	13	33.42857143	9	9	0.019230769	16	0.034188034	120	0.256410256	0.346153846	0.027777778	465	151
S0209	dnaQ	b0215	0	0	0.837	0.199	0.176	228098	228829	0	729	729	729	1	729	1	729	1	1	0	729	149
S0246	yiiG	b3896	0	0	0.645	0.422	0.437	250936	251628	22	30.13043478	21	67	0.096681097	92	0.132756133	123	0.177489177	0.207792208	0.031746032	690	21
S0251	psiF	b0384	0	0	0.728	0.361	0.387	256085	256423	11	28.25	16.5	57	0.168141593	133	0.392330383	76	0.224188791	0.392330383	0.032448378	336	65
S0252	phoA	b0383	0	0	0.808	0.27	0.222	256524	258008	42	34.53488372	23	10	0.006734007	72	0.048484848	123	0.082828283	0.150841751	0.028282828	1482	73
S0253	yaiB	b0382	0	0	0.797	0.317	0.344	258040	258300	8	29	22	13	0.049808429	42	0.16091954	81	0.310344828	0.375478927	0.030651341	258	19
S0254	ddlA	b0381	0	0	0.86	0.268	0.324	258763	259857	23	45.625	27.5	9	0.008219178	70	0.063926941	183	0.167123288	0.203652968	0.021004566	1092	52
S0255	yaiZ	b0380	0	0	0.735	0.281	0.214	259881	260225	8	38.33333333	30	1	0.002898551	8	0.023188406	120	0.347826087	0.536231884	0.023188406	342	19
S0256	yaiY	b0379	0	0	0.793	0.412	0.456	260353	260661	10	28.09090909	12	5	0.01618123	17	0.055016181	80	0.258899676	0.333333333	0.03236246	306	18
S0257	yaiW	b0378	0	0	0.768	0.337	0.399	260720	261814	29	36.5	31	11	0.010045662	186	0.169863014	175	0.159817352	0.169863014	0.026484018	1092	43
S0258	sbmA	b0377	0	0	0.821	0.303	0.349	261827	263047	38	31.30769231	21	4	0.003276003	15	0.012285012	161	0.131859132	0.155610156	0.031122031	1218	23
S0259	ampH	b0376	0	0	0.779	0.273	0.309	263399	264556	39	28.95	21	4	0.003454231	40	0.034542314	102	0.088082902	0.144214162	0.033678756	1155	47
S0269	ykiB	b0370	0	0	0.93	0.303	0.338	270487	270756	0	267	267	267	1	267	1	267	1	1	0	267	3
S0270	hemB	b0369	1	1	0	0	0	270893	271900	6	144	5	5	0.004960317	20	0.01984127	965	0.95734127	0.969246032	0.005952381	1005	143
S0271	tauD	b0368	0	0	0.764	0.378	0.424	272006	272857	31	26.625	17.5	18	0.021126761	39	0.045774648	152	0.178403756	0.266431925	0.036384977	849	73
S0272	tauC	b0367	0	0	0.731	0.302	0.416	272854	273681	14	55.2	52	44	0.053140097	96	0.115942029	164	0.198067633	0.211352657	0.016908213	825	83
S0273	tauB	b0366	0	0	0.715	0.45	0.693	273678	274445	26	28.44444444	20	9	0.01171875	57	0.07421875	87	0.11328125	0.143229167	0.033854167	765	78
S0274	tauA	b0365	0	0	0.86	0.414	0.414	274458	275354	24	35.88	26	18	0.02006689	54	0.060200669	108	0.120401338	0.189520624	0.026755853	894	69
S0277	ykgH	b0310	0	0	0.753	0.373	0.418	276754	277422	15	41.8125	39.5	38	0.056801196	88	0.131539611	136	0.20328849	0.269058296	0.022421525	666	17
S0280	ykgF	b0307	0	0	0.834	0.205	0.207	278353	279780	54	25.96363636	19	81	0.056722689	120	0.084033613	99	0.069327731	0.102240896	0.037815126	1425	69
S0281	ykgE	b0306	0	0	0.884	0.346	0.414	279791	280510	33	21.17647059	16	15	0.020833333	23	0.031944444	83	0.115277778	0.194444444	0.045833333	717	66
S0290	yafV	b0219	0	0	0.773	0.233	0.212	290134	290904	13	55.07142857	27.5	28	0.036316472	76	0.098573281	246	0.319066148	0.351491569	0.016861219	768	50
S0291	ivy	b0220	0	0	0.803	0.242	0.271	291058	291531	9	47.4	17.5	3	0.006329114	7	0.014767932	232	0.489451477	0.64978903	0.018987342	471	34
S0293	lpcA	b0222	0	0	0.437	0.21	0.222	294258	294836	1	289.5	289	578	0.998272884	576	1	578	0.998272884	1	0.001727116	576	61
S0294	yafJ	b0223	0	0	0.768	0.323	0.332	295042	295809	15	48	30	16	0.020833333	34	0.044270833	143	0.186197917	0.299479167	0.01953125	765	116
S0295	yafK	b0224	0	0	0.788	0.404	0.583	295780	296520	26	27.44444444	21	30	0.04048583	40	0.053981107	109	0.147098516	0.176788124	0.035087719	738	71
S0296	yafL	b0227	0	0	0.753	0.254	0.225	296871	297425	18	29.21052632	24	3	0.005405405	30	0.054054054	86	0.154954955	0.228828829	0.032432432	552	25
S0297	yafM	b0228	0	0	0.727	0.297	0.33	297601	298098	18	26.21052632	21	21	0.042168675	30	0.060240964	76	0.152610442	0.248995984	0.036144578	495	53
S0299	flhA	b1879	0	0	0.426	0.252	0.207	298315	300054	43	39.54545455	25.5	31	0.017816092	64	0.036781609	225	0.129310345	0.137931034	0.024712644	1737	118
S0300	dinB	b0231	0	0	0.829	0.39	0.469	300855	301910	22	45.91304348	36	118	0.111742424	222	0.210227273	133	0.12594697	0.210227273	0.020833333	1053	128
S0301	yafN	b0232	0	0	0.734	0.314	0.362	301962	302255	6	42	17	107	0.363945578	124	0.421768707	107	0.363945578	0.421768707	0.020408163	291	28
S0302	yafO	b0233	0	0	0.751	0.391	0.48	302258	302656	11	33.25	19.5	0	0	1	0.002506266	170	0.426065163	0.541353383	0.027568922	396	13
S0303	yafP	b0234	0	0	0.762	0.299	0.32	302666	303118	7	56.625	24	116	0.25607064	316	0.697571744	200	0.441501104	0.697571744	0.015452539	450	48
S0304	ykfJ	b0235	0	0	0.849	0.37	0.426	303364	304407	43	23.72727273	17.5	27	0.025862069	34	0.03256705	99	0.094827586	0.131226054	0.041187739	1041	24
S0305	prfH	b0236	0	0	0.786	0.232	0.147	304523	304978	18	24	19	10	0.021929825	35	0.076754386	66	0.144736842	0.186403509	0.039473684	453	24
S0306	pepD	b0237	0	0	0.816	0.283	0.349	305140	306597	33	42.88235294	26.5	1	0.000685871	117	0.080246914	207	0.141975309	0.145404664	0.022633745	1455	63
S0307	gpt	b0238	0	0	0.785	0.402	0.581	306859	307317	4	91.8	111	114	0.248366013	208	0.453159041	137	0.298474946	0.540305011	0.008714597	456	75
S0308	frsA	b0239	0	0	0.805	0.535	0.533	307409	308653	26	46.11111111	33	28	0.02248996	29	0.023293173	212	0.170281124	0.230522088	0.020883534	1242	47
S0309	crl	b0240	0	0	0.778	0.341	0.233	308711	309112	20	19.14285714	16	18	0.044776119	50	0.124378109	76	0.189054726	0.21641791	0.049751244	399	35
S0310	phoE	b0241	0	0	0.752	0.21	0.347	309151	310206	63	16.5	9	9	0.008522727	10	0.009469697	74	0.070075758	0.102272727	0.059659091	1053	37
S0313	proB	b0242	0	0	0.804	0.003	0.003	311270	312373	2	368	291	760	0.688405797	812	0.735507246	760	0.688405797	0.735507246	0.001811594	1101	136
S0314	proA	b0243	0	0	0.811	0.007	0.011	312385	313638	0	1251	1251	1251	1	1251	1	1251	1	1	0	1251	137
S0319	ycfK	b1154	0	0	0.763	0.359	0.356	316401	317051	33	19.14705882	14	57	0.087557604	67	0.102918587	62	0.095238095	0.105990783	0.050691244	648	13
S0320	yfdH	b2351	0	0	0.763	0.417	0.491	322766	323695	21	42.27272727	31.5	89	0.095698925	99	0.106451613	140	0.150537634	0.209677419	0.022580645	927	78
S0321	yfdG	b2350	0	0	0.745	0.296	0.379	323692	324054	4	72.6	28	1	0.002754821	234	0.644628099	233	0.641873278	0.719008264	0.011019284	360	11
S0325	intD	b0537	0	0	0.773	0.267	0.379	326060	327223	46	24.76595745	22	18	0.015463918	25	0.021477663	93	0.079896907	0.087628866	0.0395189	1161	53
S0329	yaiC	b0385	0	0	0.781	0.468	0.547	332080	333195	49	22.32	15.5	44	0.039426523	49	0.04390681	85	0.076164875	0.120967742	0.04390681	1113	54
S0330	proC	b0386	0	0	0.752	0.002	0.001	333212	334021	0	807	807	807	1	807	1	807	1	1	0	807	145
S0332	aroL	b0388	0	0	0.799	0.247	0.295	334782	335306	7	65.625	53	95	0.180952381	166	0.316190476	174	0.331428571	0.36952381	0.013333333	522	29
S0333	yaiA	b0389	0	0	0.805	0.386	0.586	335356	335547	5	32	15	5	0.026041667	24	0.125	106	0.552083333	0.609375	0.026041667	189	18
S0334	aroM	b0390	0	0	0.682	0.261	0.145	335805	336482	17	37.66666667	26.5	32	0.04719764	50	0.073746313	125	0.184365782	0.193215339	0.025073746	675	20
S0335	yaiE	b0391	0	0	0.818	0.23	0.154	336554	336838	9	28.5	22.5	18	0.063157895	60	0.210526316	84	0.294736842	0.456140351	0.031578947	282	89
S0336	ykiA	b0392	0	0	0.836	0.325	0.358	337047	337328	12	21.69230769	14	4	0.014184397	14	0.04964539	67	0.237588652	0.329787234	0.042553191	279	10
S0339	rdgC	b0393	0	0	0.839	0.384	0.453	337858	338769	26	33.77777778	17	4	0.004385965	17	0.018640351	144	0.157894737	0.226973684	0.028508772	909	124
S0341	araJ	b0396	0	0	0.567	0.42	0.41	339945	341126	69	16.88571429	11	1	0.000846024	56	0.047377327	70	0.059221658	0.081218274	0.058375635	1179	18
S0342	sbcC	b0397	0	0	0.747	0.311	0.356	341252	344395	41	74.85714286	64.5	1	0.000318066	90	0.028625954	337	0.107188295	0.133905852	0.013040712	3141	97
S0343	sbcD	b0398	0	0	0.775	0.283	0.289	344392	345594	27	42.96428571	28.5	3	0.002493766	26	0.021612635	199	0.165419784	0.16957606	0.02244389	1200	86
S0344	phoB	b0399	0	0	0.767	0.305	0.302	345784	346473	11	57.5	49	2	0.002898551	27	0.039130435	153	0.22173913	0.308695652	0.015942029	687	127
S0345	phoR	b0400	0	0	0.783	0.35	0.406	346531	347826	51	24.92307692	19.5	1	0.000771605	26	0.020061728	124	0.095679012	0.12345679	0.039351852	1293	125
S0346	brnQ	b0401	0	0	0.664	0.267	0.552	348233	349552	22	57.39130435	40	42	0.031818182	152	0.115151515	229	0.173484848	0.186363636	0.016666667	1317	67
S0347	proY	b0402	0	0	0.774	0.304	0.315	349628	351001	34	39.25714286	28	17	0.012372635	28	0.020378457	145	0.105531295	0.162299854	0.024745269	1371	59
S0348	malZ	b0403	0	0	0.836	0.231	0.254	351157	352974	64	27.96923077	14	4	0.00220022	11	0.006050605	240	0.132013201	0.162816282	0.03520352	1815	54
S0350	queA	b0405	0	0	0.834	0.285	0.315	353645	354715	13	76.5	62.5	1	0.000933707	115	0.107376284	197	0.183940243	0.323062558	0.012138189	1068	148
S0351	tgt	b0406	0	0	0.765	0.36	0.416	354770	355897	13	80.57142857	75	119	0.105496454	386	0.342198582	267	0.236702128	0.342198582	0.011524823	1125	149
S0352	yajC	b0407	0	0	0.303	0.234	0.265	355920	356252	1	166.5	166	29	0.087087087	330	1	303	0.90990991	1	0.003003003	330	151
S0353	secD	b0408	1	1	0	0	0	356280	358127	0	1845	1845	1845	1	1845	1	1845	1	1	0	1845	148
S0354	secF	b0409	1	1	0	0	0	358138	359109	2	324	45	899	0.924897119	944	0.971193416	899	0.924897119	0.971193416	0.002057613	969	147
S0355	yajD	b0410	0	0	0.892	0.337	0.383	359238	359585	4	69.6	44	23	0.066091954	67	0.192528736	154	0.442528736	0.761494253	0.011494253	345	57
S0356	tsx	b0411	0	0	0.818	0.342	0.361	359762	360646	21	40.22727273	29	18	0.020338983	29	0.032768362	213	0.240677966	0.268926554	0.023728814	882	51
S0358	ybaD	b0413	0	0	0.803	0.224	0.29	361634	362083	8	50	54	1	0.002222222	90	0.2	92	0.204444444	0.375555556	0.017777778	447	138
S0359	ribD	b0414	1	1	0	0	0	362087	363190	0	1101	1101	1101	1	1101	1	1101	1	1	0	1101	150
S0360	ribE	b0415	1	1	0	0	0	363279	363749	0	468	468	468	1	468	1	468	1	1	0	468	152
S0361	nusB	b0416	1	0	0.612	0.258	0.274	363769	364188	1	210	209.5	183	0.435714286	417	1	236	0.561904762	1	0.002380952	417	150
S0362	thiL	b0417	1	1	0	0	0	364266	365243	5	163	143.5	391	0.399795501	397	0.40593047	391	0.399795501	0.40593047	0.005112474	975	143
S0363	pgpA	b0418	0	0	0.655	0.183	0.147	365221	365739	8	57.66666667	52	91	0.175337187	147	0.283236994	163	0.314065511	0.497109827	0.015414258	516	129
S0365	dxs	b0420	1	1	0	0	0	366822	368684	1	931.5	931	7	0.003757381	1860	1	1855	0.995705851	1	0.000536769	1860	148
S0366	ispA	b0421	1	1	0	0	0	368709	369608	0	897	897	897	1	897	1	897	1	1	0	897	150
S0367	xseB	b0422	0	0	0.822	0.197	0.173	369608	369850	1	121.5	121	16	0.065843621	240	1	226	0.930041152	1	0.004115226	240	128
S0368	thiI	b0423	0	0	0.713	0.19	0.177	370056	371504	19	72.45	48.5	35	0.024154589	194	0.133885438	249	0.17184265	0.284334023	0.013112491	1446	83
S0369	yajL	b0424	0	0	0.682	0.406	0.799	371558	372154	9	59.7	51	48	0.08040201	107	0.179229481	174	0.291457286	0.381909548	0.015075377	594	48
S0370	panE	b0425	0	0	0.662	0.224	0.186	372111	373022	18	48	24	16	0.01754386	99	0.108552632	310	0.339912281	0.394736842	0.019736842	909	99
S0371	yajQ	b0426	0	0	0.804	0.233	0.233	373190	373681	11	41	29.5	12	0.024390244	43	0.087398374	123	0.25	0.31300813	0.022357724	489	125
S0374	cyoE	b0428	0	0	0.505	0.397	0.655	379600	380487	27	31.71428571	25	4	0.004504505	29	0.032657658	103	0.115990991	0.183558559	0.030405405	885	134
S0375	cyoD	b0429	0	0	0.756	0.262	0.273	380502	380831	8	36.66666667	29	20	0.060606061	26	0.078787879	101	0.306060606	0.509090909	0.024242424	327	99
S0376	cyoC	b0430	0	0	0.705	0.212	0.206	380831	381445	13	43.92857143	25	1	0.001626016	61	0.099186992	170	0.276422764	0.344715447	0.021138211	612	135
S0384	ampG	b0433	0	0	0.768	0.328	0.396	386970	388445	38	37.84615385	29	69	0.046747967	70	0.047425474	114	0.077235772	0.094850949	0.025745257	1473	143
S0387	tig	b0436	0	0	0.791	0.362	0.349	390033	391331	4	259.8	253	69	0.053117783	537	0.413394919	468	0.360277136	0.666666667	0.003079292	1296	149
S0388	clpP	b0437	0	0	0.571	0.216	0.206	391578	392201	3	156	152.5	95	0.15224359	318	0.509615385	223	0.357371795	0.65224359	0.004807692	621	153
S0389	clpX	b0438	0	0	0.756	0.179	0.171	392327	393601	4	255	131	662	0.519215686	793	0.621960784	662	0.519215686	0.621960784	0.003137255	1272	153
S0390	lon	b0439	0	0	0.534	0.352	0.465	393789	396143	14	157	109	420	0.178343949	447	0.189808917	489	0.207643312	0.253927813	0.005944798	2352	153
S0391	hupB	b0440	0	0	0.792	0.339	0.375	396352	396624	9	27.3	23.5	37	0.135531136	38	0.139194139	84	0.307692308	0.413919414	0.032967033	270	137
S0392	ppiD	b0441	0	0	0.713	0.254	0.269	396816	398687	18	98.52631579	80	219	0.116987179	260	0.138888889	268	0.143162393	0.284188034	0.009615385	1869	148
S0393	ybaV	b0442	0	0	0.792	0.271	0.263	398838	399209	7	46.5	33	40	0.107526882	66	0.177419355	186	0.5	0.634408602	0.018817204	369	95
S0394	ybaW	b0443	0	0	0.794	0.317	0.341	399303	399701	10	36.27272727	36	96	0.240601504	138	0.345864662	96	0.240601504	0.345864662	0.025062657	396	72
S0395	ybaX	b0444	0	0	0.75	0.508	0.621	399753	400448	18	36.63157895	24	1	0.001436782	19	0.027298851	102	0.146551724	0.231321839	0.025862069	693	140
S0397	cof	b0446	0	0	0.801	0.245	0.181	402293	403123	30	26.80645161	19	18	0.02166065	55	0.066185319	133	0.160048135	0.215403129	0.036101083	828	29
S0398	ybaO	b0447	0	0	0.661	0.372	0.427	403190	403735	8	60.66666667	41	33	0.06043956	104	0.19047619	211	0.386446886	0.478021978	0.014652015	543	84
S0399	mdlA	b0448	0	0	0.6	0.324	0.592	403765	405537	39	44.325	31.5	40	0.022560632	59	0.033276932	136	0.076706148	0.108291032	0.021996616	1770	60
S0400	mdlB	b0449	0	0	0.8	0.366	0.496	405530	407311	42	41.44186047	28	15	0.008417508	99	0.055555556	177	0.099326599	0.111672278	0.023569024	1779	47
S0401	glnK	b0450	0	0	0.817	0.336	0.328	407492	407830	12	26.07692308	23	29	0.085545723	78	0.230088496	84	0.247787611	0.315634218	0.03539823	336	68
S0402	amtB	b0451	0	0	0.81	0.265	0.2	407860	409146	32	39	31	46	0.035742036	90	0.06993007	208	0.161616162	0.22999223	0.024864025	1284	121
S0403	tesB	b0452	0	0	0.803	0.244	0.182	409195	410055	18	45.31578947	20	13	0.015098722	15	0.017421603	209	0.242740999	0.349593496	0.020905923	858	86
S0404	ybaY	b0453	0	0	0.614	0.435	0.622	410273	410845	16	33.70588235	23	10	0.017452007	81	0.141361257	97	0.169284468	0.218150087	0.027923211	570	59
S0406	ybaZ	b0454	0	0	0.793	0.3	0.333	412314	412625	3	78	75.5	72	0.230769231	169	0.541666667	97	0.310897436	0.541666667	0.009615385	309	74
S0408	ybaA	b0456	0	0	0.765	0.253	0.261	413004	413357	8	39.33333333	50	50	0.141242938	60	0.169491525	80	0.225988701	0.367231638	0.02259887	351	32
S0409	ylaB	b0457	0	0	0.806	0.304	0.306	413399	414949	57	26.74137931	17	45	0.02901354	57	0.036750484	156	0.100580271	0.12830432	0.036750484	1548	36
S0410	ylaC	b0458	0	0	0.75	0.308	0.279	415113	415583	16	27.70588235	17	6	0.012738854	133	0.282377919	127	0.269639066	0.292993631	0.033970276	468	27
S0412	hha	b0460	0	0	0.718	0.343	0.327	416422	416640	4	43.8	25	5	0.02283105	30	0.136986301	104	0.474885845	0.858447489	0.01826484	216	29
S0413	ybaJ	b0461	0	0	0.814	0.218	0.137	416666	417040	10	34.09090909	25	128	0.341333333	162	0.432	128	0.341333333	0.432	0.026666667	372	27
S0414	acrB	b0462	0	0	0.791	0.246	0.24	417586	420735	0	3147	3147	3147	1	3147	1	3147	1	1	0	3147	109
S0415	acrA	b0463	0	0	0.759	0.342	0.517	420758	421951	0	1191	1191	1191	1	1191	1	1191	1	1	0	1191	112
S0416	acrR	b0464	0	0	0.505	0.292	0.343	422093	422740	26	24	12	36	0.055555556	37	0.057098765	80	0.12345679	0.177469136	0.040123457	645	99
S0417	kefA	b0465	0	0	0.735	0.308	0.382	422868	426230	40	82.02439024	60	84	0.024977698	92	0.027356527	568	0.168896818	0.226286054	0.011894142	3360	66
S0418	ybaM	b0466	0	0	0.846	0.461	0.497	426442	426603	2	54	75	1	0.00617284	76	0.469135802	85	0.524691358	0.987654321	0.012345679	159	38
S0419	priC	b0467	0	0	0.718	0.337	0.411	426617	427144	7	66	32	6	0.011363636	15	0.028409091	278	0.526515152	0.649621212	0.013257576	525	47
S0420	ybaN	b0468	0	0	0.828	0.304	0.353	427214	427591	5	63	19	111	0.293650794	140	0.37037037	216	0.571428571	0.648148148	0.013227513	375	92
S0421	apt	b0469	0	0	0.793	0.239	0.322	427744	428295	6	78.85714286	56	11	0.019927536	67	0.121376812	296	0.536231884	0.652173913	0.010869565	549	126
S0422	dnaX	b0470	1	1	0	0	0	428424	430349	0	1923	1923	1923	1	1923	1	1923	1	1	0	1923	147
S0423	ybaB	b0471	0	0	0.819	0.34	0.362	430402	430731	0	327	327	327	1	327	1	327	1	1	0	327	150
S0424	recR	b0472	0	0	0.74	0.308	0.332	430731	431336	4	121.2	54	54	0.089108911	73	0.120462046	361	0.595709571	0.856435644	0.00660066	603	142
S0425	htpG	b0473	0	0	0.792	0.176	0.275	431446	433320	20	89.28571429	73	35	0.018666667	44	0.023466667	427	0.227733333	0.2704	0.010666667	1872	143
S0426	adk	b0474	1	1	0	0	0	433501	434145	0	642	642	642	1	642	1	642	1	1	0	642	152
S0427	hemH	b0475	1	1	0	0	0	434277	435239	0	960	960	960	1	960	1	960	1	1	0	960	145
S0428	aes	b0476	0	0	0.74	0.186	0.187	435377	436195	9	81.9	55	37	0.045177045	241	0.294261294	204	0.249084249	0.330891331	0.010989011	816	106
S0429	gsk	b0477	0	0	0.777	0.295	0.213	436347	437651	21	59.31818182	45	28	0.021455939	42	0.032183908	168	0.128735632	0.193103448	0.016091954	1302	49
S0430	ybaL	b0478	0	0	0.885	0.595	0.777	437784	439460	22	72.91304348	57	12	0.007155635	81	0.048300537	455	0.271317829	0.312462731	0.013118664	1674	79
S0431	fsr	b0479	0	0	0.791	0.284	0.415	439698	440918	25	46.96153846	22	34	0.027846028	55	0.045045045	243	0.199017199	0.316134316	0.02047502	1218	62
S0432	ushA	b0480	0	0	0.739	0.312	0.237	441136	442788	38	42.38461538	27	13	0.007864489	18	0.010889292	189	0.114337568	0.209921355	0.022988506	1650	65
S0433	ybaK	b0481	0	0	0.664	0.33	0.455	442825	443304	11	40	42	64	0.133333333	71	0.147916667	119	0.247916667	0.2875	0.022916667	477	119
S0434	ybaP	b0482	0	0	0.861	0.317	0.342	443508	444302	17	44.16666667	36	16	0.020125786	17	0.021383648	110	0.13836478	0.270440252	0.021383648	792	76
S0435	ybaQ	b0483	0	0	0.772	0.236	0.227	444386	444781	9	39.6	32	35	0.088383838	53	0.133838384	92	0.232323232	0.411616162	0.022727273	393	52
S0436	copA	b0484	0	0	0.701	0.196	0.218	444996	447500	41	59.64285714	36.5	89	0.035528942	115	0.045908184	219	0.08742515	0.151297405	0.016367265	2502	129
S0437	ybaS	b0485	0	0	0.688	0.336	0.205	447762	448694	22	40.56521739	24	22	0.02357985	38	0.040728832	155	0.166130761	0.26795284	0.02357985	930	32
S0438	ybaT	b0486	0	0	0.644	0.235	0.194	448697	449989	33	38.02941176	25	25	0.01933488	26	0.020108275	178	0.137664346	0.18870843	0.025522042	1290	29
S0439	cueR	b0487	0	0	0.78	0.302	0.315	450114	450521	10	37.09090909	21	9	0.022058824	30	0.073529412	184	0.450980392	0.583333333	0.024509804	405	99
S0440	ybbJ	b0488	0	0	0.581	0.185	0.45	450522	450977	12	35.07692308	40	12	0.026315789	61	0.13377193	87	0.190789474	0.326754386	0.026315789	453	62
S0441	ybbK	b0489	0	0	0.677	0.281	0.282	450977	451894	30	29.61290323	27	4	0.004357298	53	0.057734205	91	0.09912854	0.135076253	0.032679739	915	128
S0442	ybbL	b0490	0	0	0.672	0.237	0.258	452040	452717	29	22.6	14	28	0.041297935	35	0.051622419	76	0.112094395	0.151917404	0.042772861	675	30
S0443	ybbM	b0491	0	0	0.81	0.37	0.355	452677	453483	34	23.05714286	11	7	0.008674102	12	0.014869888	138	0.171003717	0.210656753	0.042131351	804	49
S0444	ybbN	b0492	0	0	0.828	0.373	0.411	453546	454436	23	37.125	37	31	0.034792368	43	0.048260382	136	0.152637486	0.200897868	0.025813692	888	112
S0445	ybbO	b0493	0	0	0.805	0.357	0.413	454461	455270	13	57.85714286	53	43	0.05308642	44	0.054320988	142	0.175308642	0.281481481	0.016049383	807	87
S0447	ybbA	b0495	0	0	0.728	0.298	0.317	455853	456539	9	68.7	53	53	0.077147016	58	0.084425036	158	0.229985444	0.433770015	0.013100437	684	119
S0449	ybbB	b0503	0	0	0.783	0.3	0.248	459664	460758	25	42.11538462	31	6	0.005479452	24	0.021917808	129	0.117808219	0.184474886	0.02283105	1092	76
S0450	ybbS	b0504	0	0	0.782	0.255	0.261	460827	461753	18	48.78947368	43	7	0.007551241	67	0.07227616	126	0.13592233	0.184466019	0.019417476	924	18
S0451	allA	b0505	0	0	0.757	0.214	0.21	461983	462465	12	37.15384615	23	106	0.219461698	117	0.242236025	113	0.233954451	0.256728778	0.02484472	480	53
S0452	allR	b0506	0	0	0.818	0.229	0.332	462543	463358	14	54.4	40	60	0.073529412	68	0.083333333	125	0.153186275	0.275735294	0.017156863	813	27
S0453	gcl	b0507	0	0	0.869	0.307	0.217	463448	465229	73	24.08108108	15.5	18	0.01010101	26	0.014590348	99	0.055555556	0.065095398	0.040965208	1779	42
S0457	ylbA	b0515	0	0	0.844	0.376	0.643	466260	466931	28	23.17241379	17	18	0.026785714	29	0.043154762	94	0.139880952	0.212797619	0.041666667	669	31
S0460	ybcF	b0521	0	0	0.786	0.261	0.332	468821	469714	26	33.11111111	21	9	0.010067114	27	0.030201342	118	0.131991051	0.153243848	0.029082774	891	42
S0461	purK	b0522	0	0	0.524	0.002	0.013	469852	470919	25	41.07692308	23.5	11	0.010299625	61	0.057116105	210	0.196629213	0.268726592	0.02340824	1065	143
S0462	purE	b0523	0	0	0.496	0	0	470916	471425	15	31.875	21.5	23	0.045098039	33	0.064705882	101	0.198039216	0.315686275	0.029411765	507	147
S0463	lpxH	b0524	1	1	0	0	0	471543	472265	0	720	720	720	1	720	1	720	1	1	0	720	145
S0464	ppiB	b0525	0	0	0.684	0.337	0.365	472268	472762	0	492	492	492	1	492	1	492	1	1	0	492	135
S0465	cysS	b0526	1	1	0	0	0	472936	474321	0	1383	1383	1383	1	1383	1	1383	1	1	0	1383	153
S0466	ybcI	b0527	0	0	0.753	0.416	0.544	474357	474866	9	51	32.5	75	0.147058824	77	0.150980392	197	0.38627451	0.503921569	0.017647059	507	46
S0468	folD	b0529	1	1	0	0	0	475188	476054	0	864	864	864	1	864	1	864	1	1	0	864	150
S0469	sfmA	b0530	0	0	0.794	0.273	0.303	476502	477077	15	36	30.5	82	0.142361111	90	0.15625	111	0.192708333	0.206597222	0.026041667	573	20
S0470	sfmC	b0531	0	0	0.766	0.365	0.436	477297	477989	17	38.5	26.5	54	0.077922078	63	0.090909091	147	0.212121212	0.258297258	0.024531025	690	13
S0475	envY	b0566	0	0	0.846	0.176	0.167	479858	480619	19	38.1	41.5	45	0.059055118	75	0.098425197	114	0.149606299	0.204724409	0.024934383	759	26
S0476	ybcH	b0567	0	0	0.942	0.298	0.321	480802	481692	23	37.125	23.5	19	0.021324355	47	0.052749719	131	0.147025814	0.218855219	0.025813692	888	17
S0479	cusS	b0570	0	0	0.814	0.249	0.233	487035	488477	35	40.08333333	27	43	0.02979903	54	0.037422037	128	0.088704089	0.141372141	0.024255024	1440	80
S0480	cusR	b0571	0	0	0.758	0.357	0.439	488467	489150	18	36	27	35	0.051169591	63	0.092105263	127	0.185672515	0.25877193	0.026315789	681	87
S0481	cusC	b0572	0	0	0.779	0.3	0.335	489307	490689	99	13.83	8	68	0.049168474	85	0.061460593	126	0.091106291	0.09472162	0.071583514	1380	120
S0482	cusF	b0573	0	0	0.831	0.52	0.706	490713	491045	18	17.52631579	10	10	0.03003003	12	0.036036036	75	0.225225225	0.363363363	0.054054054	330	34
S0490	cusA	b0575	0	0	0.855	0.303	0.294	496745	499888	90	34.54945055	27	27	0.008587786	56	0.017811705	185	0.058842239	0.075063613	0.028625954	3141	100
S0491	pheP	b0576	0	0	0.778	0.208	0.115	499989	501365	25	52.96153846	45	8	0.005809731	52	0.037763253	234	0.169934641	0.224400871	0.01815541	1374	20
S0492	ybdG	b0577	0	0	0.816	0.286	0.328	501433	502680	87	14.18181818	7.5	4	0.003205128	7	0.005608974	73	0.05849359	0.102564103	0.069711538	1245	75
S0493	nfnB	b0578	0	0	0.765	0.257	0.332	502788	503441	27	23.35714286	18.5	10	0.01529052	20	0.03058104	89	0.136085627	0.195718654	0.041284404	651	71
S0494	ybdF	b0579	0	0	0.804	0.378	0.392	503535	503903	12	28.38461538	13	5	0.013550136	96	0.260162602	91	0.246612466	0.330623306	0.032520325	366	37
S0495	ybdJ	b0580	0	0	0.824	0.343	0.413	503968	504216	7	31.125	21.5	15	0.060240964	49	0.196787149	108	0.43373494	0.473895582	0.02811245	246	16
S0496	ybdK	b0581	0	0	0.732	0.332	0.36	504282	505400	28	38.5862069	29	73	0.065236819	115	0.102770331	183	0.163538874	0.225201072	0.025022341	1116	59
S0500	hokE	b4415	0	0	0.716	0.276	0.346	507702	507953	6	36	26	40	0.158730159	42	0.166666667	113	0.448412698	0.551587302	0.023809524	249	8
S0501	entD	b0583	0	1	0	0	0	508075	508704	14	42	27	7	0.011111111	13	0.020634921	111	0.176190476	0.338095238	0.022222222	627	58
S0502	fepA	b0584	0	0	0.826	0.36	0.474	508870	511110	50	43.94117647	32	11	0.004908523	17	0.007585899	313	0.13966979	0.1610888	0.022311468	2238	41
S0503	fes	b0585	0	0	0.409	0.236	0.237	511353	512555	30	38.80645161	33	26	0.021612635	43	0.035743973	115	0.095594347	0.140482128	0.024937656	1200	42
S0504	entF	b0586	0	0	0.811	0.295	0.205	512773	516618	94	40.48421053	31	88	0.022880915	114	0.029641186	240	0.062402496	0.077223089	0.024440978	3843	81
S0508	fepC	b0588	0	0	0.812	0.319	0.309	518740	519555	19	40.8	23	13	0.015931373	21	0.025735294	126	0.154411765	0.196078431	0.023284314	813	48
S0509	fepG	b0589	0	0	0.702	0.224	0.508	519552	520544	16	58.41176471	24	297	0.299093656	415	0.417925478	297	0.299093656	0.417925478	0.01611279	990	35
S0510	fepD	b0590	0	0	0.811	0.36	0.377	520541	521557	23	42.375	33.5	3	0.002949853	35	0.034414946	200	0.196656834	0.294001967	0.022615536	1014	45
S0511	ybdA	b0591	0	0	0.662	0.242	0.181	521656	522888	16	72.52941176	58	19	0.01540957	251	0.203568532	232	0.188158962	0.236820762	0.01297648	1230	65
S0512	fepB	b0592	0	0	0.817	0.305	0.302	522892	523848	9	95.7	83.5	9	0.009404389	182	0.190177638	184	0.192267503	0.287356322	0.009404389	954	43
S0514	entE	b0594	0	0	0.666	0.303	0.457	525325	526935	27	57.53571429	36.5	59	0.036623215	60	0.037243948	168	0.104283054	0.179391682	0.016759777	1608	60
S0515	entB	b0595	0	0	0.694	0.318	0.408	526949	527806	17	47.66666667	29.5	20	0.023310023	26	0.03030303	207	0.241258741	0.280885781	0.01981352	855	40
S0516	entA	b0596	0	0	0.791	0.353	0.4	527806	528552	10	67.90909091	40	35	0.046854083	124	0.165997323	214	0.28647925	0.33601071	0.013386881	744	43
S0517	ybdB	b0597	0	0	0.843	0.202	0.239	528555	528968	11	34.5	25.5	103	0.248792271	122	0.29468599	103	0.248792271	0.304347826	0.026570048	411	22
S0518	cstA	b0598	0	0	0.808	0.397	0.432	529149	531254	54	38.29090909	27	18	0.008547009	50	0.02374169	184	0.087369421	0.102564103	0.025641026	2103	76
S0519	ybdH	b0599	0	0	0.712	0.26	0.29	531643	532731	21	49.5	40	44	0.04040404	79	0.072543618	181	0.16620753	0.204775023	0.019283747	1086	27
S0520	ybdL	b0600	0	0	0.822	0.227	0.32	532840	534000	13	82.92857143	39.5	334	0.287683032	345	0.297157623	357	0.30749354	0.360034453	0.011197244	1158	93
S0529	ahpC	b0605	0	0	0.74	0.528	0.732	540684	541247	6	80.57142857	76	7	0.012411348	83	0.147163121	220	0.390070922	0.569148936	0.010638298	561	140
S0530	ahpF	b0606	0	0	0.724	0.316	0.36	541462	543057	34	45.6	32	7	0.004385965	22	0.013784461	156	0.097744361	0.139724311	0.021303258	1593	87
S0531	uspG	b0607	0	0	0.838	0.355	0.369	543178	543606	10	39	27	43	0.1002331	203	0.473193473	160	0.372960373	0.557109557	0.023310023	426	58
S0532	ybdR	b0608	0	0	0.794	0.294	0.268	543827	545065	51	23.82692308	13	0	0	55	0.044390638	111	0.089588378	0.160613398	0.041162228	1236	67
S0534	rnk	b0610	0	0	0.81	0.365	0.319	545296	545706	13	29.35714286	16	41	0.099756691	48	0.116788321	116	0.282238443	0.450121655	0.03163017	408	97
S0535	rna	b0611	0	0	0.736	0.364	0.537	545935	546759	10	75	32	132	0.16	154	0.186666667	330	0.4	0.521212121	0.012121212	822	53
S0537	citG	b0613	0	0	0.737	0.375	0.406	548368	549246	17	48.83333333	35	35	0.039817975	47	0.053469852	227	0.258248009	0.273037543	0.019340159	876	62
S0538	citX	b0614	0	0	0.84	0.373	0.44	549283	549771	15	30.5625	22.5	101	0.206543967	108	0.220858896	101	0.206543967	0.229038855	0.030674847	486	22
S0539	citF	b0615	0	0	0.765	0.288	0.364	549775	551307	35	42.58333333	25	16	0.010437052	49	0.03196347	324	0.211350294	0.265492498	0.02283105	1530	29
S0540	citE	b0616	0	0	0.787	0.304	0.312	551318	552226	32	27.54545455	18	39	0.04290429	43	0.04730473	100	0.110011001	0.213421342	0.03520352	906	71
S0541	citD	b0617	0	0	0.778	0.231	0.247	552223	552519	12	22.84615385	12	44	0.148148148	45	0.151515152	125	0.420875421	0.484848485	0.04040404	294	33
S0542	citC	b0618	0	0	0.76	0.446	0.452	552534	553679	43	26.04545455	17	24	0.020942408	43	0.037521815	97	0.084642234	0.108202443	0.037521815	1143	24
S0546	ybhA	b0766	0	0	0.842	0.393	0.431	555625	556443	22	35.60869565	17	9	0.010989011	10	0.012210012	138	0.168498168	0.234432234	0.026862027	816	42
S0547	modC	b0765	0	0	0.829	0.266	0.394	556444	557502	24	42.36	30	49	0.046270066	90	0.084985836	159	0.150141643	0.170915958	0.02266289	1056	80
S0548	modB	b0764	0	0	0.778	0.29	0.345	557505	558194	16	40.58823529	26	4	0.005797101	83	0.120289855	159	0.230434783	0.310144928	0.023188406	687	103
S0549	modA	b0763	0	0	0.874	0.324	0.352	558194	558967	25	29.76923077	19.5	39	0.050387597	156	0.201550388	133	0.171834625	0.237726098	0.032299742	771	118
S0550	ybhT	b0762	0	0	0.841	0.225	0.27	559134	559283	2	50	36	11	0.073333333	47	0.313333333	102	0.68	0.92	0.013333333	147	26
S0551	modE	b0761	0	0	0.781	0.295	0.278	559412	560200	20	37.57142857	34	5	0.006337136	23	0.029150824	127	0.160963245	0.204055767	0.025348542	786	82
S0552	modF	b0760	0	0	0.707	0.367	0.374	560268	561740	36	39.81081081	35	44	0.029871012	73	0.049558724	160	0.10862186	0.122878479	0.024439919	1470	43
S0553	galE	b0759	0	0	0.713	0.484	0.716	562001	563017	8	113	106	144	0.14159292	308	0.302851524	257	0.252704031	0.356932153	0.007866273	1014	131
S0554	galT	b0758	0	0	0.723	0.361	0.664	563027	564073	20	49.85714286	25	7	0.006685769	17	0.016236867	345	0.329512894	0.363896848	0.019102197	1044	55
S0555	galK	b0757	0	0	0.779	0.312	0.35	564077	565225	20	54.71428571	49	17	0.014795474	48	0.041775457	156	0.135770235	0.191470844	0.01740644	1146	65
S0556	galM	b0756	0	0	0.788	0.276	0.302	565219	566259	12	80.07692308	22	18	0.017291066	19	0.018251681	545	0.523535062	0.544668588	0.011527378	1038	80
S0557	gpmA	b0755	0	0	0.61	0.383	0.24	566462	567214	4	150.6	125	188	0.249667995	278	0.369189907	235	0.312084993	0.478087649	0.005312085	750	101
S0558	aroG	b0754	0	0	0.467	0.34	0.488	567381	568433	20	50.14285714	21	46	0.04368471	67	0.06362773	205	0.194681861	0.349477683	0.018993352	1050	118
S0559	ybgS	b0753	0	0	0.712	0.377	0.654	568749	569129	11	31.75	20	70	0.183727034	126	0.330708661	106	0.278215223	0.346456693	0.028871391	378	18
S0560	zitB	b0752	0	0	0.742	0.298	0.356	569243	570184	13	67.28571429	34	12	0.012738854	89	0.09447983	274	0.290870488	0.333333333	0.013800425	939	114
S0561	pnuC	b0751	0	0	0.827	0.453	0.446	570181	570900	11	60	54	7	0.009722222	14	0.019444444	211	0.293055556	0.3875	0.015277778	717	82
S0562	nadA	b0750	0	0	0.786	0.056	0.045	570938	571981	35	29	18.5	7	0.006704981	44	0.042145594	92	0.088122605	0.127394636	0.033524904	1041	130
S0568	ybgF	b0742	0	0	0.782	0.392	0.432	572965	573756	12	60.92307692	45	28	0.035353535	73	0.092171717	259	0.327020202	0.416666667	0.015151515	789	127
S0569	pal	b0741	0	0	0.32	0.256	0.253	573766	574287	1	261	260.5	12	0.022988506	519	1	509	0.975095785	1	0.001915709	519	145
S0570	tolB	b0740	0	0	0.405	0.284	0.292	574322	575614	1	646.5	646	1285	0.993812838	1290	1	1285	0.993812838	1	0.000773395	1290	144
S0571	tolA	b0739	0	0	0.461	0.224	0.306	575747	576988	0	1239	1239	1239	1	1239	1	1239	1	1	0	1239	62
S0572	tolR	b0738	0	0	0.478	0.194	0.221	577053	577481	1	214.5	214	28	0.065268065	426	1	400	0.932400932	1	0.002331002	426	100
S0573	tolQ	b0737	0	0	0.521	0.24	0.307	577485	578177	0	690	690	690	1	690	1	690	1	1	0	690	144
S0574	ybgC	b0736	0	0	0.719	0.26	0.256	578174	578578	9	40.5	35.5	4	0.009876543	38	0.09382716	70	0.172839506	0.316049383	0.022222222	402	130
S0575	ybgE	b0735	0	0	0.731	0.316	0.364	578728	579021	2	98	55	55	0.18707483	277	0.942176871	222	0.755102041	0.942176871	0.006802721	291	44
S0576	cydB	b0734	0	0	0.525	0.423	0.419	579149	580288	0	1137	1137	1137	1	1137	1	1137	1	1	0	1137	102
S0577	cydA	b0733	0	1	0	0	0	580304	581875	1	786	785.5	857	0.545165394	1569	1	857	0.545165394	1	0.000636132	1569	97
S0578	mngB	b0732	0	0	0.815	0.274	0.348	582720	585353	75	34.65789474	21	7	0.002657555	14	0.00531511	208	0.07896735	0.124145786	0.028473804	2631	8
S0579	mngA	b0731	0	0	0.736	0.284	0.334	585371	587347	56	34.68421053	25	34	0.017197774	79	0.039959535	206	0.10419828	0.147698533	0.028325746	1974	7
S0580	mngR	b0730	0	0	0.802	0.33	0.42	587457	588401	30	30.48387097	30	4	0.004232804	5	0.005291005	91	0.096296296	0.160846561	0.031746032	942	50
S0581	sucD	b0729	0	0	0.573	0.295	0.278	588283	589152	14	58	40	21	0.024137931	59	0.067816092	247	0.283908046	0.385057471	0.016091954	867	148
S0582	sucC	b0728	0	0	0.614	0.324	0.319	589152	590318	10	106.0909091	98	28	0.023993145	126	0.107969152	287	0.245929734	0.329905741	0.00856898	1164	148
S0583	sucB	b0727	0	0	0.396	0.131	0.11	590412	591629	6	174	57	5	0.00410509	528	0.433497537	523	0.429392447	0.477011494	0.004926108	1215	149
S0584	sucA	b0726	0	0	0.305	0.27	0.319	591644	594445	29	93.4	62.5	84	0.029978587	106	0.037830121	390	0.139186296	0.174518201	0.01034975	2799	149
S0586	sdhB	b0724	0	0	0.33	0.327	0.37	594746	595462	4	143.4	60	53	0.073919107	72	0.10041841	340	0.474198047	0.814504881	0.005578801	714	139
S0587	sdhA	b0723	0	0	0.434	0.226	0.256	595478	597244	20	84.14285714	80	38	0.021505376	178	0.10073571	171	0.096774194	0.169779287	0.011318619	1764	139
S0588	sdhD	b0722	0	0	0.334	0.246	0.3	597244	597591	3	87	98.5	5	0.014367816	115	0.33045977	145	0.416666667	0.732758621	0.00862069	345	134
S0590	gltA	b0720	0	0	0.841	0.014	0.03	598683	599966	18	67.57894737	34	19	0.014797508	135	0.105140187	227	0.176791277	0.263239875	0.014018692	1281	140
S0591	ybgD	b0719	0	0	0.72	0.313	0.367	600357	600923	27	20.25	10.5	1	0.001763668	12	0.021164021	100	0.176366843	0.231040564	0.047619048	564	22
S0592	ybgQ	b0718	0	0	0.782	0.381	0.362	600974	603433	84	28.94117647	20	39	0.015853659	71	0.028861789	128	0.05203252	0.059756098	0.034146341	2457	10
S0593	ybgP	b0717	0	0	0.833	0.287	0.234	603448	604179	19	36.6	29	51	0.069672131	88	0.120218579	93	0.12704918	0.181693989	0.025956284	729	21
S0595	abrB	b0715	0	0	0.772	0.257	0.251	605359	606450	23	45.5	34	50	0.045787546	67	0.061355311	131	0.11996337	0.193223443	0.021062271	1089	33
S0596	nei	b0714	0	0	0.65	0.358	0.505	606447	607238	17	44	38	3	0.003787879	62	0.078282828	120	0.151515152	0.25	0.021464646	789	19
S0597	ybgL	b0713	0	0	0.778	0.216	0.319	607274	608008	10	66.81818182	43	9	0.012244898	174	0.236734694	165	0.224489796	0.444897959	0.013605442	732	97
S0599	ybgJ	b0711	0	0	0.414	0.375	0.351	608924	609580	10	59.72727273	39	86	0.130898021	91	0.138508371	163	0.248097412	0.366818874	0.0152207	654	91
S0600	ybgI	b0710	0	0	0.795	0.379	0.413	609603	610346	11	62	34.5	37	0.049731183	44	0.059139785	338	0.454301075	0.533602151	0.014784946	741	133
S0601	ybgH	b0709	0	0	0.753	0.224	0.204	610617	612098	37	39	33	60	0.04048583	81	0.05465587	125	0.084345479	0.156545209	0.024966262	1479	24
S0602	phr	b0708	0	0	0.858	0.273	0.267	612248	613666	29	47.3	33.5	85	0.059901339	119	0.083861875	156	0.109936575	0.166314306	0.020436927	1416	120
S0603	ybgA	b0707	0	0	0.646	0.431	0.557	613663	614172	10	46.36363636	42	38	0.074509804	80	0.156862745	129	0.252941176	0.396078431	0.019607843	507	66
S0604	yjiW	b4347	0	0	0.767	0.302	0.33	614301	614588	19	14.4	10	2	0.006944444	21	0.072916667	55	0.190972222	0.319444444	0.065972222	285	24
S0605	rhsD	b0497	0	0	0.732	0.281	0.301	615026	618412	111	30.24107143	23	25	0.007381163	133	0.039267789	145	0.042810747	0.059344553	0.032772365	3384	37
S0608	ybfA	b0699	0	0	0.794	0.241	0.252	620220	620426	13	14.78571429	11	71	0.342995169	75	0.362318841	71	0.342995169	0.362318841	0.062801932	204	28
S0609	kdpA	b0698	0	0	0.886	0.461	0.504	620828	622501	41	39.85714286	28	5	0.002986858	8	0.004778973	142	0.084826762	0.127837515	0.024492234	1671	80
S0611	kdpC	b0696	0	0	0.742	0.366	0.402	624580	625152	13	40.92857143	36	12	0.020942408	17	0.029668412	109	0.190226876	0.27574171	0.022687609	570	82
S0615	potE	b0692	0	0	0.8	0.227	0.282	631391	632710	20	62.85714286	43	18	0.013636364	70	0.053030303	402	0.304545455	0.308333333	0.015151515	1317	33
S0616	pgm	b0688	0	0	0.363	0.169	0.158	632766	634406	2	547	668	22	0.013406459	690	0.42047532	950	0.578915296	0.985984156	0.001218769	1638	79
S0617	seqA	b0687	0	0	0.579	0.217	0.16	634432	634977	5	91	57	56	0.102564103	328	0.600732601	272	0.498168498	0.600732601	0.009157509	543	59
S0618	ybfF	b0686	0	0	0.756	0.296	0.289	635162	635926	20	36.42857143	27	73	0.095424837	93	0.121568627	121	0.158169935	0.261437908	0.026143791	762	103
S0619	ybfE	b0685	0	0	0.717	0.284	0.474	635997	636359	3	90.75	18.5	21	0.05785124	27	0.074380165	319	0.878787879	0.922865014	0.008264463	360	48
S0620	fldA	b0684	1	1	0	0	0	636499	637029	1	265.5	265	524	0.986817326	528	1	524	0.986817326	1	0.001883239	528	79
S0621	fur	b0683	0	0	0.582	0.201	0.174	637318	637764	2	149	55	372	0.832214765	391	0.874720358	372	0.832214765	0.874720358	0.004474273	444	145
S0622	ybfN	b0682	0	0	0.761	0.299	0.296	637848	638174	7	40.875	30.5	25	0.076452599	161	0.49235474	136	0.415902141	0.602446483	0.021406728	324	19
S0623	ybfM	b0681	0	0	0.808	0.379	0.454	638211	639617	49	28.14	19.5	38	0.027007818	122	0.086709311	118	0.083866382	0.099502488	0.034825871	1404	44
S0624	glnS	b0680	1	1	0	0	0	640196	641860	0	1662	1662	1662	1	1662	1	1662	1	1	0	1662	148
S0625	nagE	b0679	0	0	0.722	0.285	0.374	642063	644009	48	39.73469388	27	24	0.012326656	171	0.087827427	193	0.099126862	0.116076014	0.024653313	1944	61
S0626	nagB	b0678	0	0	0.738	0.326	0.407	644342	645142	16	47.11764706	22	4	0.004993758	47	0.058676654	193	0.240948814	0.284644195	0.019975031	798	54
S0627	nagA	b0677	0	0	0.752	0.292	0.341	645202	646350	5	191.5	184	5	0.00435161	247	0.214969539	503	0.437771976	0.661444735	0.00435161	1146	103
S0628	nagC	b0676	0	0	0.415	0.258	0.193	646359	647579	14	81.4	86	2	0.001638002	127	0.104013104	210	0.171990172	0.328419328	0.011466011	1218	47
S0630	asnB	b0674	0	0	0.746	0.344	0.386	648776	650440	27	59.46428571	43.5	93	0.055855856	176	0.105705706	226	0.135735736	0.174774775	0.016216216	1662	120
S0642	ubiF	b0662	0	0	0.308	0.215	0.189	651676	652851	0	1173	1173	1173	1	1173	1	1173	1	1	0	1173	79
S0643	miaB	b0661	0	0	0.763	0.248	0.341	652997	654421	35	39.58333333	26	133	0.093333333	144	0.101052632	176	0.123508772	0.141754386	0.024561404	1422	147
S0644	ybeZ	b0660	0	0	0.771	0.261	0.265	654535	655614	10	98.18181818	72	1	0.000925926	130	0.12037037	234	0.216666667	0.321296296	0.009259259	1077	142
S0645	ybeY	b0659	0	0	0.467	0.281	0.287	655611	656078	0	465	465	465	1	465	1	465	1	1	0	465	153
S0646	ybeX	b0658	0	0	0.811	0.359	0.411	656168	657046	3	219.75	173.5	49	0.055745165	181	0.205915813	482	0.548350398	0.79294653	0.003412969	876	150
S0647	lnt	b0657	1	1	0	0	0	657071	658609	0	1536	1536	1536	1	1536	1	1536	1	1	0	1536	138
S0648	gltI	b0655	0	0	0.717	0.36	0.414	659005	659913	12	69.92307692	52	64	0.070407041	82	0.090209021	253	0.278327833	0.410341034	0.01320132	906	76
S0649	gltJ	b0654	0	0	0.725	0.328	0.374	660083	660823	8	82.33333333	38	16	0.021592443	307	0.414304993	291	0.392712551	0.500674764	0.010796221	738	74
S0650	gltK	b0653	0	0	0.701	0.349	0.434	660823	661497	14	45	37	37	0.054814815	81	0.12	175	0.259259259	0.362962963	0.020740741	672	75
S0651	gltL	b0652	0	0	0.757	0.43	0.374	661497	662222	15	45.375	24.5	81	0.111570248	157	0.216253444	131	0.180440771	0.216253444	0.020661157	723	81
S0652	rihA	b0651	0	0	0.774	0.24	0.252	662340	663275	49	18.72	11	45	0.048076923	68	0.072649573	122	0.13034188	0.150641026	0.052350427	933	50
S0654	djlC	b0649	0	0	0.803	0.393	0.463	665089	666540	47	30.25	24	41	0.028236915	71	0.048898072	105	0.07231405	0.106749311	0.032369146	1449	15
S0655	ybeU	b0648	0	0	0.664	0.414	0.639	666537	667244	36	19.13513514	13	27	0.038135593	40	0.056497175	133	0.187853107	0.207627119	0.050847458	705	14
S0656	ybeT	b0647	0	0	0.76	0.352	0.448	667346	667900	30	17.90322581	9	44	0.079279279	77	0.138738739	57	0.102702703	0.138738739	0.054054054	552	79
S0657	djlB	b0646	0	0	0.821	0.395	0.454	667910	669337	58	24.20338983	16	11	0.007703081	12	0.008403361	96	0.067226891	0.112044818	0.040616246	1425	15
S0658	ybeR	b0645	0	0	0.792	0.308	0.338	669334	670041	27	25.28571429	19.5	36	0.050847458	64	0.09039548	76	0.107344633	0.183615819	0.038135593	705	19
S0659	ybeQ	b0644	0	0	0.794	0.367	0.446	670199	671182	24	39.36	30	125	0.12703252	160	0.162601626	125	0.12703252	0.162601626	0.024390244	981	108
S0660	ybeL	b0643	0	0	0.831	0.281	0.2	671252	671734	6	69	68	5	0.010351967	47	0.097308489	131	0.271221532	0.482401656	0.01242236	480	54
S0661	leuS	b0642	1	1	0	0	0	671969	674551	0	2580	2580	2580	1	2580	1	2580	1	1	0	2580	152
S0662	rlpB	b0641	1	1	0	0	0	674566	675147	0	579	579	579	1	579	1	579	1	1	0	579	104
S0663	holA	b0640	1	1	0	0	0	675147	676178	0	1029	1029	1029	1	1029	1	1029	1	1	0	1029	152
S0664	nadD	b0639	1	1	0	0	0	676180	676821	0	639	639	639	1	639	1	639	1	1	0	639	129
S0665	cobC	b0638	0	0	0.721	0.197	0.183	676845	677456	15	38.25	10	60	0.098039216	204	0.333333333	250	0.408496732	0.64379085	0.024509804	609	65
S0666	ybeB	b0637	0	0	0.69	0.324	0.368	677824	678033	0	207	207	207	1	207	1	207	1	1	0	207	146
S0667	ybeA	b0636	0	0	0.705	0.392	0.408	678037	678504	2	156	97	344	0.735042735	370	0.790598291	344	0.735042735	0.790598291	0.004273504	465	140
S0668	mrdA	b0635	1	1	0	0	0	678535	680436	0	1899	1899	1899	1	1899	1	1899	1	1	0	1899	138
S0669	mrdB	b0634	1	1	0	0	0	680439	681551	0	1110	1110	1110	1	1110	1	1110	1	1	0	1110	138
S0670	rlpA	b0633	0	0	0.781	0.37	0.394	681562	682650	13	77.78571429	39	211	0.193755739	270	0.247933884	309	0.283746556	0.337924702	0.011937557	1086	111
S0671	dacA	b0632	0	0	0.724	0.207	0.195	682789	684000	8	134.6666667	134	134	0.110561056	369	0.304455446	255	0.21039604	0.404290429	0.00660066	1209	67
S0672	ybeD	b0631	0	0	0.341	0.481	0.752	684111	684374	0	261	261	261	1	261	1	261	1	1	0	261	138
S0673	lipB	b0630	0	0	0.552	0.033	0.158	684475	685116	0	639	639	639	1	639	1	639	1	1	0	639	151
S0674	ybeF	b0629	0	0	0.839	0.303	0.194	685528	686328	40	19.53658537	10	1	0.001248439	43	0.053682896	135	0.168539326	0.214731586	0.049937578	798	20
S0675	lipA	b0628	0	0	0.296	0.022	0.136	686537	687502	0	963	963	963	1	963	1	963	1	1	0	963	151
S0676	tatE	b0627	0	0	0.829	0.32	0.397	687603	687806	3	51	51	37	0.181372549	102	0.5	76	0.37254902	0.691176471	0.014705882	201	78
S0677	ybeM	b0626	0	0	0.807	0.305	0.353	687935	688498	7	70.5	47	71	0.125886525	98	0.173758865	208	0.368794326	0.638297872	0.012411348	561	125
S0679	crcB	b0624	0	0	0.781	0.326	0.387	688816	689199	6	54.85714286	46	1	0.002604167	61	0.158854167	184	0.479166667	0.549479167	0.015625	381	137
S0680	cspE	b0623	0	0	1.001	0.362	0.444	689253	689462	1	105	104.5	181	0.861904762	207	1	181	0.861904762	1	0.004761905	207	77
S0681	crcA	b0622	0	0	0.83	0.252	0.11	689637	690197	16	33	25	21	0.037433155	39	0.069518717	133	0.237076649	0.306595365	0.028520499	558	34
S0682	dcuC	b0621	0	0	0.773	0.407	0.473	690786	692171	50	27.17647059	20	0	0	1	0.000721501	123	0.088744589	0.102453102	0.036075036	1383	8
S0726	ybcQ	b0551	0	0	0.8	0.404	0.54	717738	718118	15	23.8125	19.5	8	0.020997375	36	0.094488189	89	0.233595801	0.343832021	0.039370079	378	23
S0731	essD	b0554	0	0	0.781	0.226	0.217	718921	719136	9	21.6	17.5	36	0.166666667	56	0.259259259	46	0.212962963	0.333333333	0.041666667	213	14
S0733	ydfQ	b1554	0	0	0.842	0.241	0.229	719835	720368	21	24.27272727	16.5	24	0.04494382	25	0.046816479	100	0.187265918	0.247191011	0.039325843	531	16
S0734	rzpD	b0556	0	0	0.817	0.24	0.231	720365	720769	16	23.82352941	18	51	0.125925926	65	0.160493827	61	0.150617284	0.251851852	0.039506173	402	13
S0764	ybhB	b0773	0	0	0.797	0.269	0.311	746417	746893	6	68.14285714	31	50	0.104821803	70	0.146750524	243	0.509433962	0.532494759	0.012578616	474	57
S0765	bioA	b0774	0	0	0.733	0.09	0.109	746952	748241	17	71.66666667	61.5	126	0.097674419	257	0.199224806	164	0.127131783	0.214728682	0.013178295	1287	145
S0766	bioB	b0775	0	0	0.861	0.049	0.055	748328	749368	25	40.03846154	20.5	230	0.220941402	242	0.23246878	230	0.220941402	0.23246878	0.02401537	1038	148
S0767	bioF	b0776	0	0	0.789	0.025	0.065	749365	750519	23	48.125	37.5	23	0.01991342	53	0.045887446	159	0.137662338	0.193939394	0.01991342	1152	144
S0768	bioC	b0777	0	0	0.802	0.044	0.065	750506	751261	16	44.47058824	37	39	0.051587302	82	0.108465608	183	0.242063492	0.259259259	0.021164021	753	135
S0769	bioD	b0778	0	0	0.792	0.037	0.038	751254	751931	5	113	83.5	189	0.278761062	487	0.718289086	298	0.439528024	0.718289086	0.007374631	675	133
S0770	uvrB	b0779	0	0	0.809	0.28	0.464	752510	754531	24	80.88	63	79	0.039070227	92	0.045499505	327	0.161721068	0.226013848	0.011869436	2019	145
S0771	ybhK	b0780	0	0	0.668	0.342	0.524	754723	755631	16	53.47058824	56	13	0.01430143	77	0.084708471	132	0.145214521	0.194719472	0.01760176	906	55
S0772	moaA	b0781	0	0	0.911	0.238	0.258	756028	757017	11	82.5	46.5	336	0.339393939	383	0.386868687	336	0.339393939	0.386868687	0.011111111	987	123
S0773	moaB	b0782	0	0	0.789	0.285	0.388	757039	757551	9	51.3	39.5	7	0.013645224	18	0.035087719	207	0.403508772	0.487329435	0.01754386	510	58
S0774	moaC	b0783	0	0	0.82	0.15	0.166	757554	758039	1	243	242.5	210	0.432098765	483	1	275	0.565843621	1	0.002057613	483	118
S0775	moaD	b0784	0	0	0.855	0.158	0.175	758032	758277	3	61.5	62	86	0.349593496	97	0.394308943	110	0.447154472	0.601626016	0.012195122	243	116
S0776	moaE	b0785	0	0	0.789	0.156	0.072	758279	758731	8	50.33333333	44	47	0.103752759	54	0.119205298	169	0.373068433	0.540838852	0.017660044	450	122
S0777	ybhL	b0786	0	0	0.688	0.255	0.285	758868	759572	24	28.2	20	143	0.202836879	160	0.226950355	143	0.202836879	0.226950355	0.034042553	702	32
S0778	ybhM	b0787	0	0	0.65	0.249	0.341	759777	760490	31	22.3125	11	9	0.012605042	13	0.018207283	90	0.12605042	0.18907563	0.043417367	711	16
S0779	ybhN	b0788	0	0	0.803	0.301	0.358	760526	761482	29	31.9	27	62	0.064785789	84	0.087774295	159	0.166144201	0.215256008	0.03030303	954	57
S0780	ybhO	b0789	0	0	0.813	0.405	0.486	761482	762723	24	49.68	32	5	0.004025765	24	0.019323671	228	0.183574879	0.34057971	0.019323671	1239	76
S0781	ybhP	b0790	0	0	0.581	0.347	0.593	762720	763481	21	34.63636364	29	27	0.035433071	64	0.083989501	106	0.139107612	0.162729659	0.027559055	759	83
S0782	ybhQ	b0791	0	0	0.753	0.374	0.397	763614	764024	7	51.375	30.5	10	0.0243309	34	0.082725061	125	0.304136253	0.437956204	0.01703163	408	18
S0783	ybhR	b0792	0	0	0.676	0.199	0.217	763986	765092	17	61.5	44.5	1	0.000903342	95	0.085817525	253	0.228545619	0.304426378	0.01535682	1104	45
S0784	ybhS	b0793	0	0	0.827	0.285	0.369	765103	766236	21	51.54545455	38	169	0.149029982	295	0.260141093	169	0.149029982	0.260141093	0.018518519	1131	62
S0785	ybhF	b0794	0	0	0.76	0.322	0.355	766229	767980	36	47.35135135	35	65	0.037100457	139	0.0793379	160	0.091324201	0.15696347	0.020547945	1749	35
S0786	ybhG	b0795	0	0	0.732	0.257	0.252	767958	768956	24	39.96	33	7	0.007007007	52	0.052052052	164	0.164164164	0.212212212	0.024024024	996	68
S0787	ybiH	b0796	0	0	0.878	0.289	0.27	768956	769639	9	68.4	46	36	0.052631579	44	0.064327485	201	0.293859649	0.381578947	0.013157895	681	33
S0788	rhlE	b0797	0	0	0.781	0.347	0.376	769856	771076	22	53.08695652	33	19	0.015561016	225	0.184275184	206	0.168714169	0.184275184	0.018018018	1218	133
S0789	ybiA	b0798	0	0	0.884	0.212	0.292	771250	771732	5	80.5	63.5	44	0.091097308	190	0.393374741	167	0.345755694	0.517598344	0.010351967	480	23
S0790	dinG	b0799	0	0	0.777	0.227	0.303	771852	774002	47	44.8125	22.5	35	0.016271502	58	0.026964203	249	0.115760112	0.169223617	0.021850302	2148	76
S0791	ybiB	b0800	0	0	0.877	0.302	0.315	774030	774992	27	34.39285714	19	26	0.026998962	175	0.18172378	149	0.154724818	0.20768432	0.028037383	960	80
S0792	ybiC	b0801	0	0	0.691	0.384	0.432	775133	776218	32	32.90909091	28	1	0.00092081	10	0.009208103	108	0.099447514	0.193370166	0.02946593	1083	34
S0793	ybiJ	b0802	0	0	0.79	0.341	0.412	776447	776707	7	32.625	21	54	0.206896552	56	0.214559387	105	0.402298851	0.463601533	0.026819923	258	20
S0794	ybiI	b0803	0	0	0.745	0.393	0.568	776972	777238	4	53.4	49	111	0.415730337	130	0.486891386	111	0.415730337	0.490636704	0.014981273	264	64
S0799	ybiM	b0806	0	0	0.694	0.274	0.318	782016	782420	4	81	81	56	0.138271605	137	0.338271605	148	0.365432099	0.649382716	0.009876543	402	12
S0800	ybiN	b0807	0	0	0.781	0.353	0.371	782471	783478	19	50.4	39	63	0.0625	100	0.099206349	152	0.150793651	0.233134921	0.018849206	1005	60
S0802	glnQ	b0809	0	0	0.713	0.307	0.324	785960	786682	16	42.52941176	35	24	0.033195021	117	0.161825726	113	0.156293223	0.286307054	0.022130014	720	51
S0803	glnP	b0810	0	0	0.742	0.227	0.175	786679	787338	12	50.76923077	43	35	0.053030303	78	0.118181818	125	0.189393939	0.277272727	0.018181818	657	78
S0804	glnH	b0811	0	0	0.752	0.332	0.378	787477	788223	22	32.47826087	21	64	0.085676037	115	0.15394913	119	0.159303882	0.227576975	0.029451138	744	61
S0805	dps	b0812	0	0	0.781	0.255	0.266	788627	789130	21	22.90909091	13.5	73	0.14484127	129	0.255952381	73	0.14484127	0.255952381	0.041666667	501	106
S0806	rhtA	b0813	0	0	0.775	0.372	0.4	789429	790316	46	18.89361702	8	41	0.046171171	46	0.051801802	144	0.162162162	0.230855856	0.051801802	885	73
S0807	ompX	b0814	0	0	0.771	0.443	0.465	790669	791184	6	73.71428571	55	41	0.079457364	107	0.207364341	160	0.310077519	0.529069767	0.011627907	513	41
S0808	ybiP	b0815	0	0	0.815	0.398	0.472	791232	792815	38	40.61538462	30	20	0.012626263	75	0.047348485	200	0.126262626	0.176767677	0.023989899	1581	28
S0810	mntR	b0817	0	0	0.759	0.416	0.487	793401	793868	8	52	43	17	0.036324786	40	0.085470085	142	0.303418803	0.485042735	0.017094017	465	33
S0811	ybiR	b0818	0	0	0.767	0.368	0.401	793865	794983	23	46.625	32	22	0.019660411	70	0.062555853	165	0.147453083	0.181411975	0.020554066	1116	46
S0812	ybiS	b0819	0	0	0.715	0.367	0.448	795042	795962	31	28.78125	21.5	12	0.013029316	84	0.091205212	113	0.122692725	0.193268187	0.033659066	918	53
S0813	ybiT	b0820	0	0	0.708	0.242	0.285	796181	797773	19	79.65	73.5	75	0.047080979	147	0.092278719	229	0.143753923	0.254865035	0.011927181	1590	103
S0814	ybiU	b0821	0	0	0.772	0.456	0.694	798014	799279	24	50.64	40	51	0.04028436	103	0.08135861	232	0.183254344	0.277251185	0.018957346	1263	38
S0815	ybiV	b0822	0	0	0.762	0.316	0.406	799431	800246	11	68	51.5	16	0.019607843	28	0.034313725	210	0.257352941	0.394607843	0.013480392	813	25
S0816	ybiW	b0823	0	0	0.732	0.314	0.294	800392	802824	52	45.90566038	29	10	0.004110152	125	0.051376901	229	0.094122483	0.115906289	0.021372791	2430	21
S0817	ybiY	b0824	0	0	0.798	0.353	0.361	802830	803756	22	40.30434783	26	7	0.007551241	90	0.097087379	155	0.167206041	0.195253506	0.02373247	924	23
S0819	moeB	b0826	0	0	0.891	0.141	0.145	804701	805450	11	62.5	40	4	0.005333333	12	0.016	310	0.413333333	0.552	0.014666667	747	90
S0820	moeA	b0827	0	0	0.862	0.129	0.138	805450	806685	19	61.8	42.5	33	0.026699029	110	0.088996764	217	0.175566343	0.283980583	0.015372168	1233	123
S0821	iaaA	b0828	0	0	0.815	0.35	0.39	806889	807854	23	40.25	20	3	0.00310559	89	0.092132505	153	0.158385093	0.291925466	0.023809524	963	78
S0822	yliA	b0829	0	0	0.855	0.405	0.513	807874	809712	43	41.79545455	31.5	54	0.029363785	92	0.050027189	156	0.084828711	0.121261555	0.023382273	1836	68
S0823	yliB	b0830	0	0	0.876	0.458	0.481	809732	811270	34	43.97142857	38	34	0.022092268	118	0.076673164	109	0.070825211	0.137102014	0.022092268	1536	49
S0824	yliC	b0831	0	0	0.809	0.324	0.297	811288	812208	13	65.78571429	35	26	0.028230185	56	0.060803474	288	0.312703583	0.371335505	0.014115092	918	54
S0825	yliD	b0832	0	0	0.784	0.236	0.244	812211	813122	37	24	18.5	7	0.007675439	31	0.033991228	100	0.109649123	0.134868421	0.040570175	909	52
S0827	yliF	b0834	0	0	0.772	0.354	0.413	815650	816978	46	28.27659574	21	4	0.003009782	22	0.0165538	87	0.065462754	0.091798345	0.034612491	1326	15
S0828	yliG	b0835	0	0	0.415	0.317	0.362	817025	818350	23	55.25	39.5	32	0.02413273	52	0.039215686	164	0.123680241	0.205882353	0.0173454	1323	107
S0829	yliH	b0836	0	0	0.742	0.214	0.266	818563	818946	7	48	46.5	51	0.1328125	95	0.247395833	106	0.276041667	0.4453125	0.018229167	381	16
S0831	yliJ	b0838	0	0	0.726	0.209	0.359	820168	820800	21	28.77272727	11	11	0.017377567	12	0.018957346	136	0.214849921	0.248025276	0.033175355	630	74
S0836	deoR	b0840	0	0	0.808	0.318	0.376	823555	824313	18	39.94736842	33	34	0.044795784	112	0.147562582	143	0.188405797	0.266139657	0.023715415	756	37
S0837	ybjG	b0841	0	0	0.804	0.289	0.303	824371	824967	15	37.3125	18.5	9	0.015075377	44	0.073701843	290	0.485762144	0.519262982	0.025125628	594	72
S0838	cmr	b0842	0	0	0.779	0.283	0.323	825252	826478	43	27.88636364	14.5	16	0.013039935	23	0.018744906	126	0.102689487	0.139364303	0.035044825	1224	33
S0839	ybjH	b0843	0	0	0.786	0.302	0.309	826519	826803	12	21.92307692	18	25	0.087719298	75	0.263157895	60	0.210526316	0.385964912	0.042105263	282	13
S0840	ybjI	b0844	0	0	0.757	0.322	0.361	826889	827677	37	20.76315789	11	15	0.019011407	44	0.055766793	138	0.174904943	0.210392902	0.046894804	786	27
S0841	ybjJ	b0845	0	0	0.76	0.248	0.273	827704	828912	49	24.18	14	25	0.020678246	74	0.06120761	97	0.080231596	0.112489661	0.040529363	1206	64
S0842	ybjK	b0846	0	0	0.824	0.206	0.255	828996	829532	14	35.8	29	83	0.154562384	104	0.193668529	83	0.154562384	0.238361266	0.026070764	534	55
S0843	ybjL	b0847	0	0	0.824	0.329	0.492	829707	831392	39	42.15	29.5	63	0.037366548	69	0.040925267	312	0.185053381	0.224199288	0.023131673	1683	46
S0844	ybjM	b0848	0	0	0.682	0.272	0.311	831662	832039	18	19.89473684	12	24	0.063492063	25	0.066137566	60	0.158730159	0.23015873	0.047619048	375	20
S0845	grxA	b0849	0	0	0.805	0.208	0.221	832069	832326	4	51.6	30	94	0.364341085	215	0.833333333	121	0.468992248	0.833333333	0.015503876	255	60
S0846	ybjC	b0850	0	0	0.754	0.468	0.639	832486	832773	7	36	34	30	0.104166667	68	0.236111111	68	0.236111111	0.350694444	0.024305556	285	27
S0847	nfsA	b0851	0	0	0.729	0.334	0.262	832757	833479	21	32.86363636	27	4	0.005532503	52	0.071922545	100	0.138312586	0.189488243	0.029045643	720	42
S0848	rimK	b0852	0	0	0.643	0.246	0.244	833540	834442	26	33.44444444	23	24	0.026578073	31	0.034330011	101	0.111849391	0.142857143	0.028792913	900	107
S0849	ybjN	b0853	0	0	0.725	0.436	0.556	834530	835006	5	79.5	48.5	29	0.060796646	89	0.186582809	248	0.519916143	0.72327044	0.01048218	474	34
S0850	potF	b0854	0	0	0.747	0.234	0.248	835358	836470	35	30.91666667	22.5	24	0.021563342	25	0.022461815	134	0.120395328	0.195867026	0.031446541	1110	100
S0852	potH	b0856	0	0	0.769	0.291	0.331	837708	838661	24	38.16	33	7	0.007337526	26	0.027253669	123	0.128930818	0.220125786	0.025157233	951	91
S0853	potI	b0857	0	0	0.729	0.29	0.326	838658	839503	20	40.28571429	28	5	0.005910165	85	0.100472813	114	0.134751773	0.170212766	0.023640662	843	97
S0854	ybjO	b0858	0	0	0.691	0.388	0.585	839563	840051	12	37.61538462	32	56	0.114519427	111	0.226993865	70	0.143149284	0.265848671	0.024539877	486	26
S0855	rumB	b0859	0	0	0.639	0.272	0.259	840092	841219	24	45.12	26	1	0.000886525	141	0.125	140	0.124113475	0.155141844	0.021276596	1125	45
S0856	artJ	b0860	0	0	0.766	0.285	0.273	841394	842125	25	28.15384615	25.5	82	0.112021858	119	0.162568306	82	0.112021858	0.162568306	0.034153005	729	62
S0857	artM	b0861	0	0	0.72	0.23	0.236	842417	843085	15	41.8125	42.5	43	0.064275037	114	0.170403587	92	0.137518685	0.225710015	0.022421525	666	46
S0858	artQ	b0862	0	0	0.708	0.358	0.367	843085	843801	8	79.66666667	60	2	0.0027894	8	0.011157601	346	0.482566248	0.580195258	0.011157601	714	54
S0859	artI	b0863	0	0	0.722	0.273	0.273	843808	844539	12	56.30769231	44	61	0.083333333	85	0.116120219	173	0.236338798	0.31420765	0.016393443	729	53
S0860	artP	b0864	0	0	0.699	0.327	0.348	844557	845285	12	56.07692308	39	42	0.057613169	50	0.068587106	165	0.226337449	0.24691358	0.016460905	726	45
S0861	ybjP	b0865	0	0	0.779	0.329	0.555	845503	846018	18	27.15789474	7	22	0.042635659	29	0.05620155	101	0.195736434	0.348837209	0.034883721	513	27
S0862	ybjQ	b0866	0	0	0.835	0.317	0.382	848646	848969	9	32.4	30	14	0.043209877	76	0.234567901	65	0.200617284	0.324074074	0.027777778	321	71
S0863	ybjR	b0867	0	0	0.774	0.293	0.33	848966	849796	25	31.96153846	22.5	49	0.058965102	83	0.099879663	95	0.114320096	0.181708785	0.030084236	828	70
S0864	ybjS	b0868	0	0	0.738	0.326	0.366	849793	850842	19	52.5	39.5	100	0.095238095	138	0.131428571	124	0.118095238	0.187619048	0.018095238	1047	72
S0865	ybjT	b0869	0	0	0.787	0.328	0.383	850905	852335	31	44.71875	22.5	8	0.005590496	86	0.060097834	159	0.111111111	0.167714885	0.021663173	1428	59
S0866	ltaE	b0870	0	0	0.753	0.405	0.429	852346	853347	15	62.625	40.5	187	0.186626747	355	0.354291417	187	0.186626747	0.354291417	0.01497006	999	95
S0867	poxB	b0871	0	0	0.86	0.359	0.327	853384	855102	23	71.625	42	62	0.036067481	95	0.055264689	284	0.165212333	0.251890634	0.013379872	1716	67
S0868	hcr	b0872	0	0	0.777	0.275	0.289	855235	856203	23	40.375	28	9	0.009287926	45	0.046439628	101	0.104231166	0.180598555	0.02373581	966	85
S0870	ybjE	b0874	0	0	0.772	0.353	0.368	858011	858958	24	37.92	33	77	0.081223629	106	0.111814346	135	0.142405063	0.185654008	0.025316456	945	54
S0873	aqpZ	b0875	0	0	0.808	0.31	0.116	860703	861398	21	31.63636364	19	16	0.022988506	93	0.13362069	96	0.137931034	0.239942529	0.030172414	693	58
S0876	ybjD	b0876	0	0	0.763	0.378	0.488	862599	864257	36	44.83783784	32	36	0.021699819	58	0.03496082	160	0.096443641	0.109704641	0.021699819	1656	50
S0877	ybjX	b0877	0	0	0.715	0.256	0.266	864254	865246	11	82.75	49	38	0.038267875	64	0.064451158	311	0.313192346	0.362537764	0.011077543	990	47
S0878	macA	b0878	0	0	0.812	0.318	0.277	865361	866476	19	55.8	42	105	0.094086022	222	0.198924731	155	0.138888889	0.243727599	0.01702509	1113	107
S0879	macB	b0879	0	0	0.724	0.258	0.289	866473	868419	41	46.35714286	26	4	0.002054443	39	0.020030817	222	0.114021572	0.152542373	0.021058038	1944	89
S0880	cspD	b0880	0	0	0.671	0.342	0.524	868492	868716	4	45	29	53	0.235555556	150	0.666666667	97	0.431111111	0.666666667	0.017777778	222	103
S0881	clpS	b0881	0	0	0.74	0.255	0.273	869039	869359	1	160.5	160	281	0.875389408	318	1	281	0.875389408	1	0.003115265	318	131
S0882	clpA	b0882	0	0	0.733	0.297	0.325	869390	871666	34	65.05714286	47	42	0.018445323	100	0.043917435	317	0.13921827	0.17654809	0.014931928	2274	131
S0884	infA	b0884	1	1	0	0	0	872410	872628	0	216	216	216	1	216	1	216	1	1	0	216	152
S0885	aat	b0885	0	0	0.834	0.281	0.256	872913	873617	12	54.23076923	23	23	0.032624113	138	0.195744681	203	0.287943262	0.460992908	0.017021277	702	126
S0886	cydC	b0886	0	1	0	0	0	873659	875380	1	861	860.5	34	0.019744483	1719	1	1687	0.979674797	1	0.00058072	1719	88
S0887	cydD	b0887	0	0	0.608	0.435	0.564	875381	877147	0	1764	1764	1764	1	1764	1	1764	1	1	0	1764	87
S0888	trxB	b0888	0	0	0.715	0.507	0.462	877270	878235	1	483	482.5	397	0.410973085	963	1	568	0.587991718	1	0.001035197	963	153
S0889	lrp	b0889	0	0	0.781	0.569	0.508	878779	879273	3	123.75	130.5	190	0.383838384	318	0.642424242	190	0.383838384	0.642424242	0.006060606	492	127
S0890	ftsK	b0890	1	1	0	0	0	879408	883436	4	805.8	4	3998	0.992305783	4002	0.993298585	3998	0.992305783	0.993298585	0.000992802	4026	101
S0891	lolA	b0891	1	1	0	0	0	883588	884202	0	612	612	612	1	612	1	612	1	1	0	612	149
S0892	ycaJ	b0892	0	0	0.796	0.347	0.449	884213	885556	21	61.09090909	54.5	107	0.079613095	115	0.085565476	232	0.172619048	0.21577381	0.015625	1341	143
S0893	serS	b0893	1	1	0	0	0	885647	886939	0	1290	1290	1290	1	1290	1	1290	1	1	0	1290	153
S0894	dmsA	b0894	0	0	0.703	0.388	0.431	887266	889623	57	40.65517241	30.5	1	0.000424088	6	0.002544529	230	0.097540288	0.128922816	0.024173028	2355	57
S0895	dmsB	b0895	0	0	0.803	0.447	0.666	889634	890251	15	38.625	36	5	0.008090615	48	0.077669903	112	0.181229773	0.265372168	0.024271845	615	44
S0896	dmsC	b0896	0	0	0.801	0.308	0.371	890253	891044	25	30.46153846	26	82	0.103535354	91	0.11489899	82	0.103535354	0.171717172	0.031565657	789	29
S0897	ycaC	b0897	0	0	0.774	0.273	0.318	891080	891706	27	22.39285714	22	26	0.041467305	72	0.114832536	49	0.07814992	0.145135566	0.043062201	624	93
S0898	ycaD	b0898	0	0	0.75	0.479	0.301	892021	893169	28	39.62068966	32	5	0.00435161	8	0.006962576	137	0.119234117	0.206266319	0.024369017	1146	83
S0907	ybcO	b0549	0	0	0.857	0.261	0.269	897993	898283	11	24.25	17.5	37	0.127147766	46	0.158075601	83	0.285223368	0.350515464	0.037800687	288	16
S0914	renD	b0542	0	0	0.774	0.354	0.531	902354	902776	37	11.13157895	9.5	6	0.014184397	31	0.073286052	35	0.082742317	0.120567376	0.087470449	420	7
S0917	ydaU	b1359	0	0	0.752	0.243	0.347	903683	904321	17	35.5	24	4	0.006259781	5	0.007824726	174	0.272300469	0.353677621	0.026604069	636	21
S0918	ydaT	b1358	0	0	0.811	0.16	0.189	904399	904821	14	28.2	30	30	0.070921986	39	0.092198582	75	0.177304965	0.293144208	0.033096927	420	16
S0919	dicC	b1569	0	0	0.786	0.276	0.323	904805	905032	5	38	30	88	0.385964912	126	0.552631579	88	0.385964912	0.552631579	0.021929825	225	12
S0920	ydfA	b1571	0	0	0.761	0.252	0.297	905720	905875	2	52	39	37	0.237179487	116	0.743589744	79	0.506410256	0.756410256	0.012820513	153	9
S0921	ymfJ	b1144	0	0	0.768	0.357	0.415	905877	906080	8	22.66666667	20	47	0.230392157	64	0.31372549	52	0.254901961	0.37254902	0.039215686	201	4
S0935	ybhE	b0767	0	0	0.874	0.551	0.686	916356	917351	17	55.33333333	48	54	0.054216867	71	0.071285141	136	0.136546185	0.214859438	0.017068273	993	77
S0937	ybhH	b0769	0	0	0.744	0.328	0.298	918634	919581	41	22.57142857	13	13	0.01371308	34	0.035864979	140	0.147679325	0.185654008	0.043248945	945	88
S0938	ybhI	b0770	0	0	0.813	0.347	0.383	919720	921090	81	16.7195122	11	5	0.003646973	6	0.004376368	61	0.044493071	0.081692195	0.059080963	1368	55
S0939	ybhJ	b0771	0	0	0.813	0.403	0.434	921273	923453	79	27.2625	21	21	0.009628611	25	0.011462632	173	0.079321412	0.112333792	0.036221917	2178	12
S0940	ybhC	b0772	0	0	0.834	0.264	0.232	923594	924877	31	40.125	27	1	0.000778816	29	0.02258567	281	0.218847352	0.27258567	0.024143302	1281	33
S0941	intE	b1140	0	0	0.708	0.329	0.181	925012	925782	20	36.71428571	29	24	0.031128405	46	0.059662776	132	0.171206226	0.26459144	0.025940337	768	36
S0944	ybcS	b0555	0	0	0.724	0.293	0.334	927343	927771	13	30.64285714	23	42	0.097902098	67	0.156177156	82	0.191142191	0.254079254	0.03030303	426	53
S0961	pflA	b0902	0	0	0.773	0.37	0.431	936727	937467	14	49.4	44	4	0.005398111	28	0.037786775	220	0.296896086	0.388663968	0.018893387	738	62
S0962	pflB	b0903	0	0	0.817	0.359	0.378	937659	939941	46	48.57446809	33	13	0.005694262	27	0.011826544	190	0.083223828	0.133596145	0.020148927	2280	56
S0963	focA	b0904	0	0	0.805	0.322	0.501	939996	940853	12	66	32	32	0.037296037	91	0.106060606	322	0.375291375	0.444055944	0.013986014	855	72
S0964	ycaO	b0905	0	0	0.729	0.281	0.336	941259	943019	36	47.59459459	33	18	0.010221465	26	0.014764338	231	0.131175468	0.175468484	0.02044293	1758	80
S0966	serC	b0907	0	0	0.725	0.001	0.001	943974	945062	5	181.5	54	62	0.056932966	307	0.281910009	695	0.638200184	0.680440771	0.004591368	1086	152
S0967	aroA	b0908	0	0	0.394	0.004	0.001	945133	946416	14	85.6	57	13	0.010124611	193	0.150311526	199	0.154984424	0.300623053	0.010903427	1281	152
S0969	ycaL	b0909	0	0	0.648	0.042	0.181	948024	948788	18	40.26315789	29	8	0.010457516	57	0.074509804	117	0.152941176	0.184313725	0.023529412	762	34
S0970	cmk	b0910	0	0	0.388	0.472	0.582	948961	949644	0	681	681	681	1	681	1	681	1	1	0	681	140
S0971	rpsA	b0911	1	1	0	0	0	949755	951428	0	1671	1671	1671	1	1671	1	1671	1	1	0	1671	153
S0972	ihfB	b0912	0	0	0.431	0.133	0.2	951588	951872	0	282	282	282	1	282	1	282	1	1	0	282	140
S0974	msbA	b0914	1	1	0	0	0	954375	956123	0	1746	1746	1746	1	1746	1	1746	1	1	0	1746	147
S0975	lpxK	b0915	1	1	0	0	0	956120	957106	1	493.5	493	10	0.010131712	984	1	976	0.988855117	1	0.001013171	984	146
S0976	ycaQ	b0916	0	0	0.778	0.35	0.377	957143	958375	30	39.77419355	35	61	0.04947283	78	0.063260341	133	0.107866991	0.150040552	0.0243309	1230	50
S0977	ycaR	b0917	0	0	0.73	0.225	0.222	958427	958609	0	180	180	180	1	180	1	180	1	1	0	180	128
S0978	kdsB	b0918	1	1	0	0	0	958606	959352	0	744	744	744	1	744	1	744	1	1	0	744	148
S0979	ycbJ	b0919	0	0	0.808	0.368	0.433	959506	960399	10	81.27272727	61	7	0.007829978	53	0.059284116	243	0.271812081	0.357941834	0.011185682	891	28
S0980	ycbC	b0920	0	0	0.843	0.337	0.423	960376	961155	20	37.14285714	28	50	0.064102564	122	0.156410256	161	0.206410256	0.320512821	0.025641026	777	100
S0981	smtA	b0921	0	0	0.837	0.393	0.484	961291	962076	10	71.45454545	68	1	0.001272265	191	0.243002545	190	0.24173028	0.284987277	0.012722646	783	71
S0982	mukF	b0922	1	1	0	0	0	962073	963395	0	1320	1320	1320	1	1320	1	1320	1	1	0	1320	46
S0983	mukE	b0923	1	1	0	0	0	963403	964080	0	675	675	675	1	675	1	675	1	1	0	675	54
S0984	mukB	b0924	1	1	0	0	0	964080	968540	0	4458	4458	4458	1	4458	1	4458	1	1	0	4458	75
S0986	ycbB	b0925	0	0	0.758	0.183	0.175	970239	972086	42	42.97674419	31	335	0.181277056	453	0.24512987	335	0.181277056	0.24512987	0.022727273	1845	68
S0987	ycbK	b0926	0	0	0.742	0.254	0.244	972267	972815	14	36.6	18	14	0.025500911	37	0.067395264	142	0.258652095	0.406193078	0.025500911	546	70
S0988	ycbL	b0927	0	0	0.834	0.349	0.367	972842	973489	9	64.8	38.5	135	0.208333333	148	0.228395062	254	0.391975309	0.412037037	0.013888889	645	128
S0989	aspC	b0928	0	0	0.614	0.285	0.251	973712	974902	14	79.4	61	202	0.169605374	280	0.235096558	202	0.169605374	0.242653233	0.011754828	1188	71
S0990	ompF	b0929	0	0	0.836	0.298	0.336	975087	976175	10	99	76	167	0.153351699	224	0.205693297	226	0.207529844	0.277318641	0.009182736	1086	52
S0991	asnS	b0930	1	1	0	0	0	976776	978176	1	700.5	700	915	0.653104925	1398	1	915	0.653104925	1	0.000713776	1398	79
S0992	pncB	b0931	0	0	0.673	0.226	0.25	978345	979547	1	601.5	601	670	0.556940981	1200	1	670	0.556940981	1	0.000831255	1200	103
S0993	pepN	b0932	0	0	0.756	0.263	0.258	979813	982428	61	42.19354839	27.5	2	0.000764526	10	0.00382263	234	0.089449541	0.121559633	0.023318043	2613	143
S0994	ssuB	b0933	0	0	0.814	0.313	0.351	982635	983402	9	76.8	41.5	10	0.013020833	31	0.040364583	237	0.30859375	0.354166667	0.01171875	765	57
S0999	ssuD	b0935	0	0	0.502	0.242	0.336	985538	986683	23	47.75	38.5	67	0.058464223	109	0.095113438	142	0.12390925	0.205933682	0.020069808	1143	56
S1001	ssuE	b0937	0	0	0.473	0.392	0.456	987632	988207	15	36	30.5	56	0.097222222	82	0.142361111	74	0.128472222	0.239583333	0.026041667	573	57
S1006	ycbS	b0940	0	0	0.805	0.386	0.443	990248	992848	98	26.27272727	18	28	0.01076509	39	0.014994233	178	0.068435217	0.078431373	0.037677816	2598	14
S1007	ycbT	b0941	0	0	0.762	0.393	0.541	992839	993822	47	20.5	16.5	1	0.00101626	17	0.017276423	74	0.075203252	0.094512195	0.047764228	981	9
S1008	ycbU	b0942	0	0	0.744	0.44	0.68	993920	994462	16	31.94117647	24	55	0.101289134	59	0.108655617	78	0.143646409	0.243093923	0.02946593	540	12
S1009	ycbV	b0943	0	0	0.804	0.315	0.323	994422	994985	11	47	33.5	68	0.120567376	95	0.168439716	191	0.338652482	0.356382979	0.019503546	561	11
S1010	ycbF	b0944	0	0	0.807	0.33	0.25	994951	995688	17	41	34.5	0	0	5	0.006775068	122	0.165311653	0.22899729	0.02303523	735	18
S1011	pyrD	b0945	0	0	0.645	0.001	0.014	995800	996810	20	48.14285714	38	1	0.00098912	99	0.097922849	222	0.21958457	0.353115727	0.019782394	1008	140
S1012	ycbW	b0946	0	0	0.8	0.432	0.45	996948	997526	15	36.1875	21	21	0.03626943	109	0.188255613	205	0.354058722	0.378238342	0.025906736	576	50
S1013	ycbX	b0947	0	0	0.818	0.267	0.297	997523	998632	20	52.85714286	19	155	0.13963964	327	0.294594595	172	0.154954955	0.294594595	0.018018018	1107	76
S1014	ycbY	b0948	0	0	0.696	0.259	0.242	998876	1000984	27	75.32142857	56.5	18	0.008534851	96	0.045519203	322	0.152678995	0.197249881	0.012802276	2106	103
S1015	uup	b0949	0	0	0.852	0.333	0.365	1000996	1002903	14	127.2	66	740	0.387840671	760	0.398322851	740	0.387840671	0.398322851	0.007337526	1905	142
S1016	pqiA	b0950	0	0	0.698	0.32	0.489	1003033	1004286	15	78.375	48	92	0.073365231	161	0.128389155	329	0.262360447	0.31738437	0.011961722	1251	54
S1017	pqiB	b0951	0	0	0.723	0.303	0.44	1004291	1005931	21	74.59090909	47.5	89	0.054235222	90	0.054844607	309	0.188299817	0.227300427	0.012797075	1638	84
S1018	ymbA	b0952	0	0	0.779	0.327	0.412	1005928	1006491	5	94	90.5	40	0.070921986	203	0.359929078	163	0.289007092	0.574468085	0.008865248	561	66
S1019	rmf	b0953	0	0	0.78	0.342	0.381	1006747	1006914	1	84	83.5	34	0.202380952	165	1	133	0.791666667	1	0.005952381	165	55
S1020	fabA	b0954	1	1	0	0	0	1006984	1007502	0	516	516	516	1	516	1	516	1	1	0	516	97
S1021	ycbZ	b0955	0	0	0.77	0.281	0.345	1007571	1009331	12	135.4615385	106	148	0.084043157	151	0.085746735	321	0.182282794	0.344690517	0.00681431	1758	87
S1022	ycbG	b0956	0	0	0.852	0.286	0.365	1009516	1009968	2	151	76	76	0.167770419	422	0.931567329	346	0.763796909	0.931567329	0.004415011	450	45
S1023	ompA	b0957	0	0	0.766	0.312	0.327	1010044	1011090	0	1044	1044	1044	1	1044	1	1044	1	1	0	1044	92
S1024	sulA	b0958	0	0	0.819	0.291	0.321	1011446	1011955	6	72.85714286	60	60	0.117647059	77	0.150980392	153	0.3	0.468627451	0.011764706	507	46
S1025	yccR	b0959	0	0	0.717	0.253	0.247	1012174	1012599	12	32.76923077	9	69	0.161971831	137	0.321596244	144	0.338028169	0.497652582	0.028169014	423	50
S1028	yccS	b0960	0	0	0.531	0.367	0.397	1013611	1015776	37	57	47.5	11	0.005078486	33	0.015235457	245	0.113111727	0.139889197	0.017082179	2163	90
S1029	yccF	b0961	0	0	0.854	0.335	0.355	1015786	1016232	15	27.9375	13	13	0.029082774	18	0.040268456	116	0.25950783	0.32885906	0.033557047	444	48
S1030	helD	b0962	0	0	0.824	0.315	0.351	1016355	1018409	22	89.34782609	70	302	0.146958637	401	0.19513382	302	0.146958637	0.19513382	0.010705596	2052	47
S1032	yccT	b0964	0	0	0.463	0.236	0.304	1018995	1019657	13	47.35714286	32.5	73	0.110105581	134	0.202111614	137	0.206636501	0.411764706	0.019607843	660	53
S1033	yccU	b0965	0	0	0.783	0.323	0.367	1019776	1020243	6	66.85714286	60	66	0.141025641	112	0.239316239	132	0.282051282	0.502136752	0.012820513	465	55
S1034	yccV	b0966	0	0	0.79	0.275	0.339	1020288	1020656	4	73.8	79	13	0.035230352	95	0.257452575	168	0.455284553	0.677506775	0.010840108	366	39
S1035	yccW	b0967	0	0	0.698	0.218	0.421	1020663	1021766	20	52.57142857	42	106	0.096014493	118	0.106884058	135	0.122282609	0.230978261	0.018115942	1101	103
S1036	yccX	b0968	0	0	0.737	0.276	0.279	1021948	1022226	4	55.8	33	15	0.053763441	190	0.681003584	175	0.627240143	0.745519713	0.014336918	276	96
S1038	yccA	b0970	0	0	0.679	0.269	0.268	1022643	1023302	5	110	81.5	178	0.26969697	427	0.646969697	249	0.377272727	0.646969697	0.007575758	657	123
S1040	hyaA	b0972	0	0	0.739	0.246	0.236	1024022	1025140	22	48.65217391	22	37	0.033065237	75	0.067024129	151	0.134941912	0.221626452	0.019660411	1116	27
S1041	hyaB	b0973	0	0	0.732	0.333	0.322	1025137	1026930	43	40.77272727	31	41	0.022853958	184	0.102564103	143	0.079710145	0.105908584	0.023968785	1791	32
S1042	hyaC	b0974	0	0	0.741	0.311	0.403	1026949	1027656	14	47.2	33	39	0.055084746	56	0.079096045	158	0.223163842	0.322033898	0.019774011	705	49
S1043	hyaD	b0975	0	0	0.796	0.325	0.397	1027653	1028240	6	84	61	28	0.047619048	142	0.241496599	158	0.268707483	0.37244898	0.010204082	585	25
S1044	hyaE	b0976	0	0	0.722	0.324	0.382	1028237	1028635	4	79.8	65	131	0.328320802	142	0.355889724	151	0.378446115	0.541353383	0.010025063	396	31
S1045	hyaF	b0977	0	0	0.736	0.344	0.421	1028632	1029489	20	40.85714286	38	19	0.022144522	105	0.122377622	116	0.135198135	0.193473193	0.023310023	855	25
S1046	appC	b0978	0	0	0.795	0.195	0.209	1029623	1031167	39	38.625	30	44	0.028478964	156	0.100970874	112	0.072491909	0.110679612	0.025242718	1542	48
S1047	appB	b0979	0	0	0.791	0.307	0.382	1031179	1032315	32	34.45454545	30	99	0.08707124	135	0.118733509	177	0.155672823	0.187335092	0.028144239	1134	43
S1048	appA	b0980	0	0	0.737	0.244	0.15	1032499	1033797	28	44.79310345	36	8	0.006158584	9	0.006928406	182	0.140107775	0.217859892	0.021555042	1296	33
S1052	yccZ	b0983	0	0	0.708	0.329	0.339	1036532	1037671	29	38	21	25	0.021929825	41	0.035964912	199	0.174561404	0.245614035	0.025438596	1137	64
S1053	ymcA	b0984	0	0	0.7	0.303	0.352	1037717	1039813	50	41.11764706	31	22	0.010491178	111	0.052932761	146	0.069623271	0.120171674	0.023843586	2094	12
S1054	ymcB	b0985	0	0	0.793	0.274	0.312	1039813	1040559	25	28.73076923	25	8	0.010709505	11	0.014725569	109	0.145917001	0.228915663	0.033467202	744	20
S1055	ymcC	b0986	0	0	0.903	0.253	0.242	1040556	1041200	18	33.94736842	26	39	0.060465116	41	0.063565891	108	0.16744186	0.289922481	0.027906977	642	19
S1056	ymcD	b0987	0	0	0.728	0.394	0.437	1041307	1041630	16	19.05882353	16	4	0.012345679	15	0.046296296	103	0.317901235	0.367283951	0.049382716	321	9
S1057	cspH	b0989	0	0	0.758	0.367	0.396	1042054	1042266	9	21.3	18	30	0.14084507	38	0.178403756	46	0.215962441	0.342723005	0.042253521	210	21
S1060	cspG	b0990	0	0	0.73	0.347	0.274	1043340	1043540	7	25.125	18	19	0.094527363	36	0.179104478	86	0.427860697	0.467661692	0.034825871	198	24
S1061	ymcE	b0991	0	0	0.739	0.305	0.343	1043714	1043944	12	17.76923077	7	1	0.004329004	26	0.112554113	70	0.303030303	0.54978355	0.051948052	228	9
S1062	yccM	b0992	0	0	0.81	0.362	0.409	1044156	1045229	32	32.54545455	30	5	0.004655493	27	0.025139665	164	0.152700186	0.185288641	0.029795158	1071	39
S1064	torT	b0994	0	0	0.739	0.345	0.396	1048125	1049153	42	23.93023256	20	37	0.03595724	64	0.062196307	92	0.089407191	0.115646259	0.040816327	1026	35
S1065	torR	b0995	0	0	0.789	0.312	0.272	1049126	1049818	13	49.5	31	114	0.164502165	140	0.202020202	142	0.204906205	0.340548341	0.018759019	690	35
S1066	torC	b0996	0	0	0.704	0.289	0.389	1049905	1051077	20	55.85714286	35	22	0.018755328	28	0.023870418	134	0.114236999	0.191815857	0.017050298	1170	37
S1072	cbpM	b0999	0	0	0.776	0.204	0.206	1055083	1055388	6	43.71428571	29	29	0.094771242	32	0.104575163	98	0.320261438	0.630718954	0.019607843	303	39
S1073	cbpA	b1000	0	0	0.798	0.385	0.445	1055388	1056308	15	57.5625	48	3	0.003257329	37	0.040173724	134	0.145494028	0.286644951	0.016286645	918	64
S1074	yccE	b1001	0	0	0.812	0.094	0.131	1056569	1057825	11	104.75	88.5	24	0.019093079	179	0.142402546	310	0.246618934	0.350039777	0.008750994	1254	5
S1075	agp	b1002	0	0	0.79	0.319	0.528	1058118	1059359	28	42.82758621	26	38	0.030595813	62	0.049919485	201	0.161835749	0.206119163	0.022544283	1239	19
S1076	yccJ	b1003	0	0	0.806	0.301	0.403	1059397	1059624	4	45.6	57	66	0.289473684	78	0.342105263	92	0.403508772	0.653508772	0.01754386	225	17
S1077	wrbA	b1004	0	0	0.766	0.374	0.425	1059645	1060241	23	24.875	20	5	0.008375209	30	0.050251256	107	0.179229481	0.219430486	0.038525963	594	112
S1079	ycdG	b1006	0	0	0.468	0.391	0.632	1060803	1062197	33	41.02941176	34	28	0.020071685	85	0.0609319	181	0.129749104	0.169892473	0.023655914	1392	64
S1080	ycdH	b1007	0	0	0.842	0.319	0.327	1062152	1062610	7	57.375	15	217	0.472766885	228	0.496732026	217	0.472766885	0.496732026	0.015250545	456	86
S1081	ycdI	b1008	0	0	0.725	0.22	0.224	1062657	1063247	22	25.69565217	19	10	0.016920474	32	0.054145516	104	0.175972927	0.208121827	0.037225042	588	53
S1082	rarA	b1009	0	0	0.786	0.351	0.376	1063257	1064057	22	34.82608696	31	1	0.001248439	9	0.011235955	105	0.131086142	0.199750312	0.027465668	798	77
S1083	ycdK	b1010	0	0	0.679	0.334	0.397	1064065	1064451	6	55.28571429	31	82	0.211886305	254	0.656330749	172	0.444444444	0.656330749	0.015503876	384	20
S1084	ycdL	b1011	0	0	0.766	0.215	0.173	1064463	1065197	23	30.625	20	7	0.00952381	76	0.103401361	121	0.16462585	0.194557823	0.031292517	732	41
S1085	ycdM	b1012	0	0	0.645	0.335	0.422	1065155	1066303	22	49.95652174	43	33	0.028720627	35	0.030461271	244	0.212358573	0.302872063	0.019147084	1146	36
S1086	ycdC	b1013	0	0	0.787	0.195	0.143	1066534	1067172	7	79.875	73.5	161	0.251956182	190	0.297339593	161	0.251956182	0.341158059	0.010954617	636	89
S1090	ycdO	b1018	0	0	0.742	0.284	0.318	1069838	1070965	27	40.28571429	25	31	0.02748227	235	0.208333333	220	0.195035461	0.268617021	0.02393617	1125	31
S1091	ycdB	b1019	0	0	0.775	0.351	0.443	1070971	1072236	41	30.14285714	19.5	58	0.045813586	60	0.047393365	115	0.090837283	0.146919431	0.032385466	1263	35
S1096	ycdU	b1029	0	0	0.814	0.297	0.358	1075495	1076481	40	24.07317073	18	45	0.045592705	65	0.06585613	94	0.095238095	0.132725431	0.040526849	984	7
S1101	ycdX	b1034	0	0	0.828	0.33	0.367	1077989	1078726	25	28.38461538	25.5	44	0.059620596	55	0.074525745	83	0.112466125	0.149051491	0.033875339	735	61
S1102	ycdY	b1035	0	0	0.732	0.235	0.276	1078750	1079304	11	46.25	40.5	28	0.05045045	107	0.192792793	95	0.171171171	0.241441441	0.01981982	552	42
S1103	ycdZ	b1036	0	0	0.812	0.321	0.331	1079376	1079897	13	37.28571429	36	37	0.070881226	84	0.16091954	123	0.235632184	0.325670498	0.024904215	519	40
S1105	csgF	b1038	0	0	0.755	0.388	0.479	1080763	1081179	17	23.16666667	15	9	0.021582734	47	0.112709832	72	0.172661871	0.28057554	0.040767386	414	37
S1106	csgE	b1039	0	0	0.735	0.403	0.393	1081204	1081593	15	24.375	15.5	58	0.148717949	59	0.151282051	67	0.171794872	0.215384615	0.038461538	387	34
S1107	csgD	b1040	0	0	0.806	0.231	0.213	1081598	1082248	19	32.55	22	33	0.050691244	34	0.052227343	155	0.238095238	0.313364055	0.029185868	648	43
S1108	csgB	b1041	0	0	0.689	0.299	0.356	1083002	1083457	17	25.33333333	12	34	0.074561404	41	0.089912281	116	0.254385965	0.269736842	0.037280702	453	26
S1113	csgC	b1043	0	0	0.538	0.224	0.006	1085157	1085489	18	17.52631579	19	33	0.099099099	66	0.198198198	33	0.099099099	0.198198198	0.054054054	330	15
S1114	ymdA	b1044	0	0	0.921	0.326	0.006	1085610	1085921	11	26	7.5	1	0.003205128	68	0.217948718	89	0.28525641	0.471153846	0.03525641	309	35
S1115	ymdB	b1045	0	0	0.692	0.306	0.345	1086016	1086549	11	44.5	35	17	0.031835206	99	0.185393258	115	0.215355805	0.374531835	0.020599251	531	56
S1116	ymdC	b1046	0	0	0.828	0.375	0.456	1086491	1087972	56	26	22	56	0.037786775	81	0.05465587	79	0.053306343	0.081646424	0.037786775	1479	87
S1117	mdoC	b1047	0	0	0.786	0.302	0.234	1087980	1089137	25	44.53846154	33	7	0.006044905	12	0.010362694	171	0.147668394	0.196027634	0.021588946	1155	31
S1118	mdoG	b1048	0	0	0.559	0.516	0.778	1089531	1091066	16	90.35294118	53	92	0.059895833	117	0.076171875	316	0.205729167	0.242838542	0.010416667	1533	50
S1119	mdoH	b1049	0	0	0.524	0.675	0.916	1091059	1093602	27	90.85714286	64	18	0.007075472	26	0.010220126	395	0.155267296	0.190251572	0.010613208	2541	65
S1136	ybcK	b0544	0	0	0.668	0.28	0.349	1104987	1105919	15	58.3125	47.5	10	0.010718114	141	0.151125402	131	0.140407288	0.242229368	0.01607717	930	20
S1138	lpxL	b1054	0	0	0.356	0.424	0.348	1106312	1107232	0	918	918	918	1	918	1	918	1	1	0	918	121
S1139	yceA	b1055	0	0	0.569	0.22	0.165	1107457	1108509	19	52.65	49.5	128	0.121557455	167	0.158594492	141	0.133903134	0.186134853	0.018043685	1050	121
S1140	yceI	b1056	0	0	0.776	0.376	0.416	1108551	1109126	16	33.88235294	26	57	0.098958333	108	0.1875	93	0.161458333	0.223958333	0.027777778	573	118
S1141	yceJ	b1057	0	0	0.826	0.329	0.425	1109130	1109696	26	21	16	40	0.070546737	56	0.098765432	63	0.111111111	0.178130511	0.045855379	564	103
S1142	yceO	b1058	0	0	0.758	0.216	0.335	1109957	1110070	2	38	55	56	0.49122807	111	0.973684211	56	0.49122807	0.973684211	0.01754386	111	15
S1143	solA	b1059	0	0	0.822	0.371	0.411	1110118	1111236	38	28.69230769	20	11	0.009830206	69	0.061662198	184	0.164432529	0.204647006	0.033958892	1116	38
S1145	dinI	b1061	0	0	0.744	0.342	0.376	1111895	1112140	10	22.36363636	26	26	0.105691057	64	0.260162602	38	0.154471545	0.292682927	0.040650407	243	32
S1146	pyrC	b1062	0	0	0.487	0.015	0.028	1112214	1113260	11	87.25	81	46	0.043935053	178	0.170009551	191	0.182425979	0.307545368	0.010506208	1044	125
S1147	yceB	b1063	0	0	0.827	0.249	0.306	1113366	1113926	10	51	45	44	0.078431373	141	0.251336898	175	0.311942959	0.40285205	0.017825312	558	49
S1148	grxB	b1064	0	0	0.737	0.336	0.402	1114060	1114707	17	36	21.5	92	0.141975309	93	0.143518519	125	0.192901235	0.24382716	0.026234568	645	48
S1149	mdtH	b1065	0	0	0.762	0.22	0.321	1114771	1115979	37	31.81578947	17	5	0.004135649	25	0.020678246	238	0.196856907	0.211745244	0.030603805	1206	42
S1150	rimJ	b1066	0	0	0.77	0.233	0.165	1116215	1116799	31	18.28125	11	24	0.041025641	33	0.056410256	70	0.11965812	0.165811966	0.052991453	582	77
S1151	yceH	b1067	0	0	0.777	0.261	0.341	1116810	1117457	12	49.84615385	28	73	0.112654321	78	0.12037037	279	0.430555556	0.459876543	0.018518519	645	92
S1152	mviM	b1068	0	0	0.812	0.376	0.42	1117459	1118292	11	69.5	61.5	28	0.033573141	98	0.117505995	183	0.21942446	0.341726619	0.013189448	831	45
S1153	mviN	b1069	1	1	0	0	0	1118492	1120027	1	768	767.5	1492	0.971354167	1533	1	1492	0.971354167	1	0.000651042	1533	151
S1154	flgN	b1070	0	0	0.467	0.319	0.388	1120067	1120483	7	52.125	39	26	0.06235012	80	0.191846523	146	0.350119904	0.417266187	0.016786571	414	53
S1155	flgM	b1071	0	0	0.676	0.344	0.291	1120488	1120781	9	29.4	12	14	0.047619048	48	0.163265306	145	0.493197279	0.527210884	0.030612245	291	74
S1156	flgA	b1072	0	0	0.463	0.274	0.339	1120857	1121516	19	33	27.5	41	0.062121212	47	0.071212121	80	0.121212121	0.159090909	0.028787879	657	81
S1157	flgB	b1073	0	0	0.478	0.244	0.269	1121671	1122087	13	29.78571429	23.5	12	0.028776978	36	0.086330935	111	0.26618705	0.398081535	0.03117506	414	119
S1159	flgD	b1075	0	0	0.441	0.204	0.39	1122506	1123201	16	40.94117647	38	75	0.107758621	138	0.198275862	83	0.119252874	0.216954023	0.022988506	693	116
S1160	flgE	b1076	0	0	0.466	0.346	0.491	1123226	1124434	17	67.16666667	57.5	25	0.020678246	102	0.084367246	169	0.139784946	0.252274607	0.014061208	1206	109
S1162	flgG	b1078	0	0	0.467	0.372	0.361	1125343	1126125	15	48.9375	33	30	0.038314176	31	0.039591315	185	0.236270754	0.337164751	0.019157088	780	115
S1163	flgH	b1079	0	0	0.409	0.274	0.283	1126178	1126876	20	33.28571429	21	11	0.015736767	18	0.025751073	157	0.224606581	0.254649499	0.028612303	696	119
S1164	flgI	b1080	0	0	0.417	0.212	0.217	1126888	1127985	24	43.92	33	47	0.0428051	53	0.048269581	201	0.183060109	0.226775956	0.021857923	1095	119
S1165	flgJ	b1081	0	0	0.419	0.381	0.393	1127985	1128926	16	55.41176471	47	122	0.129511677	332	0.352441614	210	0.222929936	0.352441614	0.016985138	939	112
S1168	rne	b1084	1	1	0	0	0	1131785	1134976	2	1064	635	30	0.009398496	2556	0.80075188	2526	0.791353383	0.990288221	0.000626566	3189	149
S1169	yceQ	b1085	0	1	0	0	0	1135057	1135431	5	62.5	32.5	39	0.104	48	0.128	224	0.597333333	0.661333333	0.013333333	372	16
S1170	rluC	b1086	0	0	0.749	0.263	0.293	1135549	1136508	18	50.52631579	45	11	0.011458333	55	0.057291667	144	0.15	0.234375	0.01875	957	147
S1172	yceD	b1088	0	0	0.744	0.286	0.196	1137403	1137924	1	261	260.5	112	0.214559387	519	1	409	0.783524904	1	0.001915709	519	121
S1173	rpmF	b1089	0	0	0.421	0.326	0.334	1137976	1138149	0	171	171	171	1	171	1	171	1	1	0	171	150
S1175	fabH	b1091	0	0	0.352	0.548	0.86	1139368	1140321	1	477	476.5	930	0.974842767	951	1	930	0.974842767	1	0.001048218	951	148
S1176	fabD	b1092	1	1	0	0	0	1140337	1141266	0	927	927	927	1	927	1	927	1	1	0	927	152
S1177	fabG	b1093	1	1	0	0	0	1141279	1142013	0	732	732	732	1	732	1	732	1	1	0	732	153
S1178	acpP	b1094	1	1	0	0	0	1142224	1142460	0	234	234	234	1	234	1	234	1	1	0	234	151
S1179	fabF	b1095	0	0	0.686	0.393	0.566	1142547	1143788	8	138	67	463	0.372785829	704	0.566827697	463	0.372785829	0.566827697	0.006441224	1239	135
S1180	pabC	b1096	0	0	0.751	0.175	0.115	1143908	1144717	20	38.57142857	18	17	0.020987654	143	0.17654321	130	0.160493827	0.316049383	0.024691358	807	98
S1181	yceG	b1097	0	0	0.886	0.385	0.514	1144720	1145742	17	56.83333333	39	13	0.012707722	40	0.039100684	191	0.186705767	0.242424242	0.016617791	1020	139
S1182	tmk	b1098	1	1	0	0	0	1145732	1146373	0	639	639	639	1	639	1	639	1	1	0	639	151
S1183	holB	b1099	1	1	0	0	0	1146370	1147374	1	502.5	502	953	0.948258706	1002	1	953	0.948258706	1	0.000995025	1002	123
S1184	ycfH	b1100	0	0	0.865	0.283	0.297	1147385	1148182	5	133	107.5	97	0.121553885	153	0.191729323	286	0.35839599	0.492481203	0.006265664	795	143
S1185	ptsG	b1101	0	0	0.744	0.348	0.622	1148477	1149910	6	204.8571429	119	301	0.209902371	391	0.272663877	562	0.391910739	0.564853556	0.0041841	1431	55
S1187	hinT	b1103	0	0	0.717	0.355	0.421	1152494	1152853	6	51.42857143	49	99	0.275	170	0.472222222	99	0.275	0.472222222	0.016666667	357	152
S1188	ycfL	b1104	0	0	0.673	0.2	0.219	1152856	1153233	12	29.07692308	19	3	0.007936508	12	0.031746032	86	0.227513228	0.288359788	0.031746032	375	38
S1189	ycfM	b1105	0	0	0.592	0.356	0.341	1153248	1153889	17	35.66666667	28.5	12	0.018691589	77	0.119937695	95	0.147975078	0.261682243	0.026479751	639	61
S1190	ycfN	b1106	0	0	0.683	0.365	0.408	1153870	1154694	27	29.46428571	18	1	0.001212121	4	0.004848485	96	0.116363636	0.187878788	0.032727273	822	55
S1191	nagZ	b1107	0	0	0.788	0.532	0.464	1154705	1155730	25	39.46153846	28	13	0.012670565	20	0.019493177	128	0.124756335	0.20662768	0.024366472	1023	142
S1192	ycfP	b1108	0	0	0.804	0.218	0.184	1155753	1156295	6	77.57142857	74	34	0.062615101	125	0.230202578	183	0.337016575	0.473296501	0.011049724	540	48
S1193	ndh	b1109	0	0	0.779	0.301	0.302	1156703	1158007	14	87	97	74	0.056704981	238	0.182375479	196	0.150191571	0.25440613	0.010727969	1302	124
S1194	ycfJ	b1110	0	0	0.77	0.44	0.447	1158234	1158773	8	60	67	79	0.146296296	216	0.4	137	0.253703704	0.4	0.014814815	537	67
S1195	ycfQ	b1111	0	0	0.738	0.31	0.316	1158835	1159545	12	54.69230769	41	41	0.05766526	61	0.085794655	138	0.194092827	0.260196906	0.016877637	708	86
S1196	ycfR	b1112	0	0	0.815	0.312	0.322	1159752	1159964	3	53.25	43	40	0.187793427	86	0.403755869	126	0.591549296	0.807511737	0.014084507	210	26
S1197	ycfS	b1113	0	0	0.625	0.314	0.419	1160047	1161009	9	96.3	85	148	0.153686397	257	0.266874351	302	0.313603323	0.392523364	0.009345794	960	39
S1198	mfd	b1114	0	0	0.776	0.363	0.708	1161152	1164598	35	95.75	71	113	0.032782129	379	0.109950682	356	0.103278213	0.140121845	0.010153757	3444	146
S1199	ycfT	b1115	0	0	0.836	0.276	0.265	1164726	1165799	32	32.54545455	20	20	0.018621974	160	0.148975791	140	0.130353818	0.148975791	0.029795158	1071	22
S1200	lolC	b1116	1	1	0	0	0	1166061	1167260	0	1197	1197	1197	1	1197	1	1197	1	1	0	1197	145
S1201	lolD	b1117	1	1	0	0	0	1167253	1167954	0	699	699	699	1	699	1	699	1	1	0	699	150
S1202	lolE	b1118	1	1	0	0	0	1167954	1169198	0	1242	1242	1242	1	1242	1	1242	1	1	0	1242	72
S1203	ycfX	b1119	0	0	0.771	0.266	0.161	1169227	1170138	14	60.8	59	10	0.010964912	84	0.092105263	123	0.134868421	0.259868421	0.015350877	909	45
S1204	cobB	b1120	0	0	0.803	0.225	0.206	1170154	1170975	9	82.2	62	127	0.154501217	166	0.201946472	205	0.249391727	0.293187348	0.010948905	819	108
S1205	potD	b1123	0	0	0.819	0.362	0.52	1171131	1172177	14	69.8	64	51	0.048710602	101	0.096466094	137	0.130850048	0.214899713	0.013371538	1044	49
S1206	potC	b1124	0	0	0.559	0.258	0.34	1172174	1172968	6	113.5714286	119	218	0.274213836	418	0.525786164	218	0.274213836	0.525786164	0.00754717	792	46
S1207	potB	b1125	0	0	0.86	0.401	0.455	1172965	1173822	2	286	250	55	0.064102564	607	0.707459207	552	0.643356643	0.934731935	0.002331002	855	49
S1208	potA	b1126	0	0	0.854	0.311	0.339	1173806	1174942	14	75.8	54	78	0.068601583	256	0.225153914	212	0.186455585	0.280562885	0.012313105	1134	69
S1209	pepT	b1127	0	0	0.809	0.292	0.263	1175192	1176418	29	40.9	29.5	62	0.050529747	167	0.136104319	142	0.115729421	0.144254279	0.023634882	1224	44
S1210	ycfD	b1128	0	0	0.735	0.388	0.552	1176467	1177597	23	47.125	32	19	0.016799293	182	0.16091954	210	0.185676393	0.293545535	0.020335986	1128	122
S1223	ymfO	b1151	0	0	0.722	0.366	0.413	1186865	1187992	27	40.28571429	35.5	50	0.044326241	57	0.050531915	156	0.138297872	0.20212766	0.02393617	1125	22
S1228	ymfN	b1149	0	0	0.795	0.422	0.503	1189823	1191301	44	32.86666667	23	77	0.052062204	93	0.062880325	105	0.070993915	0.105476673	0.029749831	1476	28
S1231	phoQ	b1129	0	0	0.801	0.24	0.307	1192393	1193853	9	146.1	133.5	32	0.021902806	145	0.099247091	400	0.273785079	0.344284736	0.006160164	1458	77
S1232	phoP	b1130	0	0	0.865	0.299	0.322	1193853	1194524	3	168	152	58	0.086309524	145	0.21577381	309	0.459821429	0.782738095	0.004464286	669	72
S1233	purB	b1131	0	1	0	0	0	1194693	1196063	0	1368	1368	1368	1	1368	1	1368	1	1	0	1368	152
S1234	hflD	b1132	0	0	0.303	0.004	0.048	1196067	1196708	1	321	320.5	353	0.549844237	639	1	353	0.549844237	1	0.001557632	639	92
S1235	trmU	b1133	1	0	0.687	0.348	0.44	1196744	1197850	0	1104	1104	1104	1	1104	1	1104	1	1	0	1104	153
S1236	ymfB	b1134	0	0	0.79	0.359	0.414	1197904	1198365	8	51.33333333	58	83	0.17965368	110	0.238095238	108	0.233766234	0.357142857	0.017316017	459	109
S1237	ymfC	b1135	0	0	0.806	0.244	0.125	1198375	1198998	14	41.6	22	226	0.362179487	241	0.386217949	226	0.362179487	0.386217949	0.022435897	621	112
S1238	icd	b1136	0	0	0.61	0.029	0.066	1199200	1200450	0	1248	1248	1248	1	1248	1	1248	1	1	0	1248	98
S1241	ycgG	b1168	0	0	0.78	0.331	0.362	1201348	1202871	44	33.86666667	18	1	0.000656168	16	0.010498688	199	0.130577428	0.159448819	0.028871391	1521	6
S1244	ymgD	b1171	0	0	0.718	0.297	0.324	1206326	1206661	16	19.76470588	14	14	0.041666667	19	0.056547619	50	0.148809524	0.244047619	0.047619048	333	11
S1245	ymgG	b1172	0	0	0.753	0.315	0.366	1206665	1206949	15	17.8125	16	21	0.073684211	39	0.136842105	75	0.263157895	0.319298246	0.052631579	282	10
S1246	ycgI	b1173	0	0	0.838	0.16	0.18	1207717	1207929	10	19.36363636	10	91	0.427230047	98	0.460093897	91	0.427230047	0.460093897	0.046948357	210	15
S1247	minE	b1174	0	1	0	0	0	1208301	1208567	1	133.5	133	17	0.063670412	264	1	249	0.93258427	1	0.003745318	264	138
S1248	minD	b1175	0	1	0	0	0	1208571	1209383	3	203.25	216.5	227	0.279212792	433	0.532595326	292	0.359163592	0.532595326	0.003690037	810	141
S1249	minC	b1176	0	0	0.747	0.364	0.491	1209407	1210102	9	69.6	29	19	0.027298851	301	0.432471264	282	0.405172414	0.557471264	0.012931034	693	140
S1256	ycgL	b1179	0	0	0.787	0.34	0.395	1214284	1214610	6	46.71428571	24	25	0.076452599	34	0.103975535	175	0.535168196	0.562691131	0.018348624	324	86
S1257	ycgM	b1180	0	0	0.786	0.259	0.312	1214682	1215341	7	82.5	76	102	0.154545455	259	0.392424242	175	0.265151515	0.392424242	0.010606061	657	124
S1260	umuD	b1183	0	0	0.749	0.17	0.223	1217359	1217778	8	46.66666667	27	27	0.064285714	38	0.09047619	200	0.476190476	0.647619048	0.019047619	417	57
S1261	umuC	b1184	0	0	0.754	0.487	0.786	1217778	1219046	35	35.25	25	1	0.000788022	25	0.019700552	201	0.158392435	0.199369582	0.027580772	1266	54
S1262	dsbB	b1185	0	0	0.356	0.506	0.501	1219092	1219622	4	106.2	51	51	0.096045198	86	0.161958569	366	0.689265537	0.706214689	0.007532957	528	128
S1263	nhaB	b1186	0	0	0.812	0.318	0.345	1219768	1221309	26	57.11111111	39	12	0.007782101	98	0.063553826	275	0.178339818	0.263294423	0.016861219	1539	62
S1264	fadR	b1187	0	0	0.916	0.372	0.356	1221530	1222249	8	80	55	78	0.108333333	363	0.504166667	285	0.395833333	0.504166667	0.011111111	717	58
S1265	ycgB	b1188	0	0	0.69	0.328	0.39	1222301	1223833	30	49.4516129	34	39	0.025440313	65	0.042400522	214	0.139595564	0.209393346	0.019569472	1530	98
S1266	dadA	b1189	0	0	0.688	0.262	0.331	1224163	1225461	25	49.96153846	36.5	24	0.018475751	169	0.130100077	145	0.111624326	0.137028483	0.019245574	1296	114
S1267	dadX	b1190	0	0	0.732	0.382	0.469	1225471	1226541	25	41.19230769	20.5	12	0.011204482	17	0.015873016	155	0.144724556	0.165266106	0.02334267	1068	80
S1270	emtA	b1193	0	0	0.757	0.354	0.366	1231462	1232187	15	45.375	41	38	0.052341598	49	0.067493113	133	0.183195592	0.261707989	0.020661157	723	64
S1271	ldcA	b1192	0	0	0.637	0.129	0.177	1230562	1231476	0	912	912	912	1	912	1	912	1	1	0	912	78
S1272	ycgR	b1194	0	0	0.842	0.344	0.374	1232189	1232923	17	40.83333333	25.5	9	0.012244898	18	0.024489796	140	0.19047619	0.23537415	0.023129252	732	71
S1273	ymgE	b1195	0	0	0.729	0.2	0.122	1233124	1233378	4	51	34	30	0.117647059	145	0.568627451	115	0.450980392	0.568627451	0.015686275	252	22
S1279	fecD	b4288	0	0	0.83	0.352	0.384	1237836	1238816	24	39.24	28	37	0.037716616	65	0.066258919	133	0.135575943	0.206931702	0.024464832	978	69
S1284	treA	b1197	0	0	0.87	0.387	0.404	1242200	1243897	58	28.77966102	18	6	0.003533569	10	0.005889282	180	0.106007067	0.136042403	0.034157833	1695	42
S1285	dhaH	b1198	0	0	0.819	0.475	0.51	1244217	1245635	35	39.41666667	26	114	0.080338266	123	0.086680761	139	0.097956307	0.183227625	0.024665257	1416	13
S1286	dhaL	b1199	0	0	0.75	0.373	0.548	1245646	1246278	10	57.54545455	34	48	0.075829384	68	0.107424961	189	0.298578199	0.336492891	0.015797788	630	41
S1287	dhaK	b1200	0	0	0.804	0.22	0.237	1246289	1247389	29	36.7	22.5	19	0.017257039	24	0.021798365	140	0.12715713	0.178019982	0.026339691	1098	54
S1288	dhaR	b1201	0	0	0.781	0.35	0.373	1247578	1249506	29	64.3	43.5	1	0.000518403	34	0.017625713	394	0.204250907	0.244167963	0.015033696	1926	14
S1289	ycgV	b1202	0	0	0.72	0.287	0.295	1249606	1252473	81	34.97560976	18.5	175	0.061018131	410	0.142956764	346	0.120641562	0.202580195	0.028242678	2865	32
S1290	ychF	b1203	0	0	0.692	0.253	0.119	1253317	1254408	10	99.27272727	42	66	0.06043956	108	0.098901099	369	0.337912088	0.600732601	0.009157509	1089	152
S1291	pth	b1204	1	1	0	0	0	1254525	1255109	1	292.5	292	28	0.047863248	582	1	556	0.95042735	1	0.001709402	582	152
S1292	ychH	b1205	0	0	0.77	0.338	0.356	1255387	1255665	9	27.9	20.5	43	0.154121864	71	0.254480287	106	0.379928315	0.430107527	0.032258065	276	28
S1293	ychM	b1206	0	0	0.725	0.231	0.345	1255720	1257372	35	45.91666667	41.5	39	0.023593466	60	0.036297641	123	0.074410163	0.140350877	0.021173624	1650	130
S1294	prsA	b1207	1	1	0	0	0	1257524	1258471	0	945	945	945	1	945	1	945	1	1	0	945	153
S1295	ispE	b1208	1	1	0	0	0	1258622	1259473	1	426	425.5	838	0.983568075	849	1	838	0.983568075	1	0.001173709	849	146
S1296	lolB	b1209	1	1	0	0	0	1259473	1260096	0	621	621	621	1	621	1	621	1	1	0	621	140
S1297	hemA	b1210	1	1	0	0	0	1260310	1261566	1	628.5	628	1247	0.992044551	1254	1	1247	0.992044551	1	0.000795545	1254	143
S1298	prfA	b1211	1	1	0	0	0	1261608	1262690	0	1080	1080	1080	1	1080	1	1080	1	1	0	1080	153
S1299	prmC	b1212	1	1	0	0	0	1262690	1263523	6	119.1428571	80	80	0.095923261	273	0.327338129	234	0.28057554	0.368105516	0.007194245	831	153
S1300	ychQ	b1213	0	0	0.764	0.323	0.338	1263520	1263912	9	39.3	25.5	19	0.048346056	114	0.290076336	126	0.320610687	0.465648855	0.022900763	390	84
S1301	ychA	b1214	0	0	0.671	0.23	0.31	1263916	1264725	14	54	36	48	0.059259259	110	0.135802469	207	0.255555556	0.291358025	0.017283951	807	100
S1302	kdsA	b1215	1	1	0	0	0	1264761	1265615	0	852	852	852	1	852	1	852	1	1	0	852	146
S1303	chaA	b1216	0	0	0.627	0.309	0.342	1266276	1267376	37	28.97368421	15.5	15	0.013623978	26	0.023614896	178	0.161671208	0.239782016	0.033605813	1098	63
S1304	chaB	b1217	0	0	0.79	0.258	0.264	1267646	1267876	8	25.66666667	27	35	0.151515152	44	0.19047619	54	0.233766234	0.359307359	0.034632035	228	30
S1305	chaC	b1218	0	0	0.94	0.314	0.364	1268013	1268729	10	65.18181818	41	13	0.018131102	23	0.032078103	151	0.210599721	0.390516039	0.013947001	714	53
S1306	ychN	b1219	0	0	0.835	0.269	0.278	1268773	1269126	7	44.25	36	23	0.064971751	32	0.09039548	138	0.389830508	0.576271186	0.019774011	351	44
S1307	ychP	b1220	0	0	0.841	0.348	0.349	1269452	1270705	33	36.88235294	30	82	0.06539075	157	0.125199362	133	0.106060606	0.162679426	0.026315789	1251	22
S1308	narL	b1221	0	0	0.771	0.375	0.452	1270706	1271356	17	36.16666667	30.5	14	0.021505376	46	0.070660522	118	0.181259601	0.235023041	0.026113671	648	65
S1309	narX	b1222	0	0	0.863	0.403	0.453	1271349	1273145	34	51.34285714	38	174	0.096828047	176	0.097941013	187	0.104062326	0.148024485	0.018920423	1794	48
S1310	narK	b1223	0	0	0.764	0.394	0.454	1273484	1274875	47	29	22	88	0.063218391	184	0.132183908	96	0.068965517	0.132183908	0.033764368	1389	56
S1311	narG	b1224	0	0	0.774	0.244	0.324	1275268	1279011	105	35.32075472	27	19	0.005074786	27	0.007211538	121	0.032318376	0.048076923	0.028044872	3741	51
S1312	narH	b1225	0	0	0.765	0.318	0.228	1279008	1280546	38	39.46153846	26	12	0.007797271	23	0.014944769	113	0.073424301	0.117608837	0.024691358	1536	45
S1313	narJ	b1226	0	0	0.591	0.306	0.337	1280543	1281253	13	50.78571429	44.5	50	0.070323488	116	0.163150492	117	0.164556962	0.203938115	0.018284107	708	49
S1314	narI	b1227	0	0	0.736	0.172	0.171	1281253	1281930	13	48.42857143	27	11	0.016224189	39	0.057522124	217	0.320058997	0.495575221	0.019174041	675	40
S1318	purU	b1232	0	0	0.745	0.46	0.478	1282714	1283556	13	60.21428571	58.5	35	0.041518387	37	0.043890866	203	0.240806643	0.339264531	0.015421115	840	122
S1320	rssA	b1234	0	0	0.705	0.228	0.182	1284177	1285082	26	33.55555556	26	20	0.022075055	29	0.03200883	84	0.092715232	0.124724062	0.028697572	903	112
S1321	rssB	b1235	0	0	0.829	0.281	0.279	1285174	1286187	23	42.25	31	41	0.040433925	52	0.051282051	177	0.174556213	0.253451677	0.022682446	1011	32
S1322	galU	b1236	0	0	0.476	0.221	0.27	1286389	1287297	3	227.25	231.5	254	0.279427943	463	0.509350935	426	0.468646865	0.698569857	0.00330033	906	144
S1323	hns	b1237	0	0	0.507	0.182	0.387	1287441	1287854	0	411	411	411	1	411	1	411	1	1	0	411	63
S1324	tdk	b1238	0	0	0.822	0.209	0.174	1288459	1289076	33	18.17647059	11	34	0.055016181	38	0.061488673	83	0.134304207	0.15210356	0.053398058	615	78
S1326	adhE	b1241	0	0	0.483	0.468	0.563	1290816	1293491	26	99.11111111	47	7	0.002615845	37	0.013826607	639	0.238789238	0.327727952	0.009715994	2673	54
S1327	ychE	b1242	0	0	0.82	0.393	0.41	1293968	1294615	12	49.84615385	11	77	0.11882716	495	0.763888889	418	0.645061728	0.763888889	0.018518519	645	98
S1330	oppA	b1243	0	0	0.845	0.313	0.329	1296130	1297761	29	54.4	39.5	1	0.000612745	21	0.012867647	233	0.142769608	0.15747549	0.017769608	1629	66
S1331	oppB	b1244	0	0	0.71	0.352	0.375	1297847	1298767	42	21.41860465	13	24	0.026058632	35	0.038002172	66	0.071661238	0.11834962	0.045602606	918	60
S1332	oppC	b1245	0	0	0.74	0.383	0.46	1298782	1299690	24	36.36	28	4	0.00440044	100	0.110011001	159	0.174917492	0.234323432	0.02640264	906	61
S1333	oppD	b1246	0	0	0.671	0.419	0.491	1299702	1300715	14	67.6	47	20	0.019723866	213	0.210059172	193	0.190335306	0.216962525	0.013806706	1011	73
S1334	oppF	b1247	0	0	0.776	0.258	0.308	1300712	1301716	16	59.11764706	27	21	0.020895522	106	0.105472637	383	0.381094527	0.39800995	0.015920398	1002	70
S1336	cls	b1249	0	0	0.731	0.267	0.251	1302133	1303593	24	58.44	43	20	0.013689254	58	0.039698836	192	0.131416838	0.209445585	0.016427105	1458	75
S1337	kch	b1250	0	0	0.746	0.27	0.255	1303964	1305217	32	38	28	2	0.001594896	62	0.049441786	166	0.132376396	0.172248804	0.025518341	1251	87
S1341	tonB	b1252	0	0	0.841	0.232	0.229	1307268	1307996	1	364.5	364	88	0.120713306	726	1	640	0.877914952	1	0.001371742	726	95
S1342	yciA	b1253	0	0	0.94	0.321	0.335	1308036	1308434	7	49.875	28	10	0.025062657	134	0.335839599	124	0.310776942	0.365914787	0.01754386	396	129
S1343	yciB	b1254	0	0	0.61	0.32	0.33	1308539	1309078	0	537	537	537	1	537	1	537	1	1	0	537	134
S1344	yciC	b1255	0	0	0.786	0.414	0.467	1309108	1309851	15	46.5	26	79	0.106182796	100	0.134408602	112	0.150537634	0.23655914	0.02016129	741	42
S1345	ompW	b1256	0	0	0.558	0.259	0.244	1310208	1310846	32	19.36363636	15	20	0.031298905	29	0.045383412	56	0.087636933	0.150234742	0.050078247	636	113
S1346	yciE	b1257	0	0	0.846	0.287	0.316	1310906	1311412	9	50.7	38	9	0.017751479	86	0.169625247	185	0.364891519	0.42800789	0.017751479	504	31
S1347	yciF	b1258	0	0	0.8	0.237	0.179	1311458	1311958	10	45.54545455	30	58	0.115768463	59	0.117764471	194	0.387225549	0.522954092	0.01996008	498	24
S1348	yciG	b1259	0	0	0.498	0.341	0.34	1312044	1312280	3	59.25	61.5	108	0.455696203	113	0.476793249	108	0.455696203	0.518987342	0.012658228	234	14
S1349	trpA	b1260	0	0	0.604	0.008	0.013	1312603	1313409	40	19.68292683	9	4	0.004956629	7	0.008674102	60	0.074349442	0.141263941	0.049566295	804	148
S1350	trpB	b1261	0	0	0.454	0.008	0.023	1313409	1314602	26	44.22222222	25	10	0.008375209	143	0.119765494	153	0.128140704	0.165829146	0.021775544	1191	148
S1351	trpC	b1262	0	0	0.677	0.005	0.029	1314614	1315975	35	37.83333333	30	37	0.027165932	53	0.038913363	197	0.144640235	0.156387665	0.025697504	1359	71
S1352	trpD	b1263	0	0	0.763	0.03	0.039	1315976	1317571	29	53.2	39.5	47	0.029448622	67	0.04197995	194	0.121553885	0.181704261	0.018170426	1593	141
S1353	trpE	b1264	0	0	0.894	0.02	0.037	1317571	1319133	37	41.13157895	28.5	22	0.014075496	66	0.042226488	200	0.127959053	0.169545745	0.023672425	1560	139
S1354	yciV	b1266	0	0	0.717	0.273	0.203	1319407	1320288	23	36.75	20	8	0.009070295	12	0.013605442	104	0.117913832	0.223356009	0.026077098	879	129
S1355	yciO	b1267	0	0	0.756	0.285	0.331	1320249	1320905	5	109.5	96.5	32	0.04870624	182	0.277016743	250	0.380517504	0.628614916	0.00761035	654	134
S1356	rluB	b1269	0	0	0.718	0.274	0.213	1321006	1321878	6	124.7142857	117	175	0.20045819	292	0.334478809	259	0.296678121	0.461626575	0.006872852	870	145
S1357	btuR	b1270	0	0	0.856	0.358	0.399	1321918	1322508	8	65.66666667	34	4	0.00676819	22	0.037225042	193	0.326565144	0.497461929	0.013536379	588	107
S1358	yciK	b1271	0	0	0.737	0.217	0.244	1322505	1323263	11	63.25	53	51	0.067193676	94	0.123847167	137	0.180500659	0.268774704	0.014492754	756	90
S1359	sohB	b1272	0	0	0.669	0.227	0.241	1323483	1324532	17	58.33333333	41.5	286	0.272380952	330	0.314285714	286	0.272380952	0.314285714	0.016190476	1047	135
S1360	yciN	b1273	0	0	0.815	0.301	0.356	1324568	1324819	4	50.4	60	60	0.238095238	164	0.650793651	104	0.412698413	0.682539683	0.015873016	249	35
S1361	topA	b1274	1	1	0	0	0	1325199	1327796	1	1299	1298.5	874	0.336412625	2595	1	1723	0.663202463	1	0.000384911	2595	111
S1362	cysB	b1275	0	0	0.655	0.006	0.007	1328006	1328980	1	487.5	487	953	0.977435897	972	1	953	0.977435897	1	0.001025641	972	99
S1363	acnA	b1276	0	0	0.821	0.272	0.336	1329982	1332657	71	37.16666667	21	13	0.004857997	32	0.011958146	251	0.093796712	0.100149477	0.026532138	2673	124
S1364	ribA	b1277	1	1	0	0	0	1332721	1333311	0	588	588	588	1	588	1	588	1	1	0	588	120
S1365	pgpB	b1278	0	0	0.791	0.269	0.293	1333481	1334245	11	63.75	59	111	0.145098039	140	0.183006536	240	0.31372549	0.390849673	0.014379085	762	64
S1366	yciS	b1279	0	0	0.607	0.263	0.193	1334394	1334702	0	306	306	306	1	306	1	306	1	1	0	306	60
S1367	yciM	b1280	0	0	0.418	0.217	0.262	1334709	1335878	0	1167	1167	1167	1	1167	1	1167	1	1	0	1167	123
S1368	pyrF	b1281	0	0	0.563	0.008	0.022	1336071	1336808	3	184.5	183.5	88	0.119241192	303	0.410569106	282	0.382113821	0.673441734	0.004065041	735	116
S1369	yciH	b1282	0	0	0.706	0.226	0.237	1336805	1337134	21	15	9	60	0.181818182	69	0.209090909	60	0.181818182	0.209090909	0.063636364	327	77
S1370	osmB	b1283	0	0	0.555	0.296	0.219	1337260	1337478	13	15.64285714	9	9	0.04109589	19	0.086757991	66	0.301369863	0.328767123	0.059360731	216	17
S1371	yciT	b1284	0	0	0.751	0.307	0.312	1337747	1338496	18	39.47368421	27	14	0.018666667	25	0.033333333	142	0.189333333	0.329333333	0.024	747	21
S1373	rnb	b1286	0	0	0.681	0.167	0.242	1341116	1343050	16	113.8235294	88	146	0.075452196	201	0.103875969	282	0.145736434	0.203100775	0.008268734	1932	54
S1374	yciW	b1287	0	0	0.782	0.363	0.425	1343118	1344245	16	66.35294118	44	44	0.039007092	288	0.255319149	244	0.216312057	0.255319149	0.014184397	1125	28
S1375	fabI	b1288	1	1	0	0	0	1344389	1345177	0	786	786	786	1	786	1	786	1	1	0	786	107
S1376	ycjD	b1289	0	0	0.68	0.349	0.512	1345545	1345898	8	39.33333333	23	41	0.115819209	46	0.129943503	143	0.403954802	0.468926554	0.02259887	351	33
S1377	sapF	b1290	0	0	0.59	0.305	0.407	1345966	1346772	5	134.5	109.5	265	0.328376704	276	0.342007435	265	0.328376704	0.394052045	0.006195787	804	55
S1378	sapD	b1291	0	0	0.586	0.319	0.347	1346774	1347766	2	331	68	915	0.921450151	983	0.989929507	915	0.921450151	0.989929507	0.002014099	990	59
S1379	sapC	b1292	0	0	0.695	0.226	0.244	1347766	1348656	3	222.75	257.5	284	0.318742985	515	0.578002245	351	0.393939394	0.578002245	0.003367003	888	59
S1380	sapB	b1293	0	0	0.758	0.247	0.26	1348643	1349608	2	322	444	486	0.50310559	521	0.539337474	486	0.50310559	0.539337474	0.002070393	963	54
S1381	sapA	b1294	0	0	0.826	0.378	0.409	1349605	1351248	15	102.75	73	65	0.039537713	91	0.055352798	382	0.232360097	0.26459854	0.009124088	1641	48
S1383	puuP	b1296	0	0	0.827	0.42	0.404	1351939	1353324	35	38.5	30	104	0.075036075	144	0.103896104	121	0.087301587	0.17027417	0.025252525	1383	33
S1384	puuA	b1297	0	0	0.797	0.321	0.383	1353627	1355045	25	54.57692308	44.5	46	0.032417195	145	0.102184637	180	0.126849894	0.160676533	0.017618041	1416	67
S1385	puuD	b1298	0	0	0.774	0.431	0.476	1355245	1356021	12	59.76923077	62	65	0.083655084	203	0.261261261	138	0.177606178	0.266409266	0.015444015	774	72
S1386	puuR	b1299	0	0	0.753	0.407	0.459	1356048	1356605	9	55.8	48.5	32	0.05734767	163	0.292114695	131	0.234767025	0.301075269	0.016129032	555	68
S1387	puuC	b1300	0	0	0.699	0.238	0.428	1356755	1358242	23	62	43	30	0.02016129	37	0.024865591	279	0.1875	0.200268817	0.015456989	1485	75
S1388	puuB	b1301	0	0	0.609	0.266	0.677	1358244	1359524	22	55.69565217	35	79	0.06167057	147	0.114754098	199	0.155347385	0.237314598	0.017174083	1278	93
S1389	puuE	b1302	0	0	0.83	0.391	0.59	1359562	1360827	25	48.69230769	42	38	0.030015798	158	0.124802528	225	0.177725118	0.21563981	0.019747235	1263	56
S1391	pspA	b1304	0	0	0.727	0.284	0.362	1362091	1362759	2	223	260	39	0.058295964	299	0.446935725	369	0.551569507	0.940209268	0.002989537	666	65
S1392	pspB	b1305	0	0	0.721	0.254	0.117	1362813	1363037	3	56.25	53.5	70	0.311111111	157	0.697777778	87	0.386666667	0.697777778	0.013333333	222	55
S1393	pspC	b1306	0	0	0.691	0.288	0.329	1363037	1363396	8	40	27	43	0.119444444	48	0.133333333	156	0.433333333	0.480555556	0.022222222	357	56
S1394	pspD	b1307	0	0	0.681	0.307	0.434	1363405	1363626	5	37	28	37	0.166666667	56	0.252252252	108	0.486486486	0.536036036	0.022522523	219	23
S1395	pspE	b1308	0	0	0.685	0.297	0.309	1363669	1364016	8	38.66666667	42	25	0.07183908	89	0.255747126	73	0.209770115	0.333333333	0.022988506	345	83
S1400	ycjO	b1311	0	0	0.695	0.297	0.353	1368001	1368882	21	40.09090909	38	35	0.03968254	100	0.113378685	93	0.105442177	0.172335601	0.023809524	879	56
S1401	ycjP	b1312	0	0	0.708	0.33	0.392	1368869	1369711	20	40.14285714	29	19	0.022538553	169	0.200474496	150	0.177935943	0.230130486	0.023724792	840	72
S1402	ycjQ	b1313	0	0	0.799	0.327	0.452	1369742	1370794	20	50.14285714	27	41	0.038936372	162	0.153846154	300	0.284900285	0.399810066	0.018993352	1050	12
S1404	ycjS	b1315	0	0	0.723	0.233	0.228	1371597	1372652	24	42.24	25	27	0.025568182	51	0.048295455	130	0.123106061	0.149621212	0.022727273	1053	38
S1405	ycjT	b1316	0	0	0.678	0.376	0.437	1372649	1374916	42	52.74418605	32	19	0.008377425	50	0.022045855	240	0.105820106	0.164902998	0.018518519	2265	22
S1406	ycjU	b1317	0	0	0.601	0.396	0.4	1374913	1375572	16	38.82352941	26	9	0.013636364	47	0.071212121	220	0.333333333	0.393939394	0.024242424	657	24
S1407	ycjV	b1318	0	0	0.681	0.339	0.355	1375586	1376554	31	30.28125	17	48	0.049535604	58	0.059855521	107	0.110423117	0.155830753	0.031991744	966	52
S1409	ycjW	b1320	0	0	0.727	0.3	0.313	1377723	1378721	28	34.44827586	24	32	0.032032032	103	0.103103103	179	0.179179179	0.245245245	0.028028028	996	11
S1410	ycjX	b1321	0	0	0.765	0.367	0.261	1378877	1380274	27	49.92857143	28	37	0.026466381	43	0.030758226	204	0.145922747	0.179542203	0.019313305	1395	59
S1411	ycjF	b1322	0	0	0.91	0.328	0.366	1380271	1381332	20	50.57142857	46	16	0.015065913	71	0.066854991	145	0.13653484	0.232580038	0.018832392	1059	59
S1412	tyrR	b1323	0	0	0.801	0.248	0.261	1381480	1383021	23	64.25	57.5	110	0.071335927	112	0.072632944	183	0.118677043	0.205577173	0.014915694	1539	67
S1413	tpx	b1324	0	0	0.675	0.183	0.167	1383065	1383571	5	84.5	28.5	16	0.031558185	147	0.289940828	293	0.57790927	0.836291913	0.009861933	504	90
S1414	ycjG	b1325	0	0	0.771	0.268	0.283	1383690	1384655	13	69	28	26	0.026915114	37	0.038302277	359	0.371635611	0.590062112	0.013457557	963	70
S1415	mpaA	b1326	0	0	0.693	0.314	0.366	1384630	1385358	8	81	97	10	0.013717421	32	0.043895748	157	0.215363512	0.399176955	0.010973937	726	71
S1416	ymjC	b4525	0	0	0.782	0.311	0.355	1385649	1386287	28	22.03448276	9	44	0.06885759	57	0.089201878	111	0.17370892	0.195618153	0.043818466	636	16
S1424	mppA	b1329	0	0	0.751	0.373	0.376	1392226	1393860	70	23.02816901	12	20	0.012232416	45	0.027522936	135	0.082568807	0.114373089	0.042813456	1632	39
S1425	ynaI	b1330	0	0	0.777	0.292	0.317	1393911	1394942	38	26.46153846	17	35	0.033914729	42	0.040697674	161	0.156007752	0.207364341	0.036821705	1029	47
S1433	uspE	b1333	0	0	0.767	0.335	0.245	1398562	1399512	21	43.22727273	26	33	0.034700315	49	0.051524711	148	0.155625657	0.211356467	0.022082019	948	94
S1434	fnr	b1334	0	0	0.809	0.274	0.388	1399664	1400416	5	125.5	93.5	34	0.045152722	414	0.549800797	380	0.504648074	0.689243028	0.006640106	750	125
S1435	ogt	b1335	0	0	0.629	0.342	0.412	1400611	1401126	12	39.69230769	37	67	0.129844961	122	0.236434109	82	0.158914729	0.265503876	0.023255814	513	119
S1446	ydaN	b1342	0	0	0.807	0.297	0.497	1409073	1410056	29	32.8	19.5	16	0.016260163	23	0.023373984	149	0.151422764	0.196138211	0.029471545	981	83
S1447	dbpA	b1343	0	0	0.861	0.278	0.346	1410534	1411901	22	59.47826087	44	23	0.016812865	84	0.061403509	164	0.119883041	0.226608187	0.016081871	1365	103
S1448	ydaO	b1344	0	0	0.793	0.417	0.461	1412030	1412965	15	58.5	53	61	0.06517094	106	0.113247863	140	0.14957265	0.221153846	0.016025641	933	144
S1449	uspF	b1376	0	0	0.801	0.201	0.232	1413141	1413647	15	31.6875	26	56	0.110453649	171	0.337278107	115	0.226824458	0.337278107	0.029585799	504	60
S1451	ydbK	b1378	0	0	0.761	0.274	0.3	1415212	1418736	52	66.50943396	42	3	0.000851064	72	0.020425532	370	0.104964539	0.111489362	0.014751773	3522	37
S1456	ydbL	b1383	0	0	0.769	0.433	0.527	1420558	1420887	8	36.66666667	43	5	0.015151515	12	0.036363636	66	0.2	0.33030303	0.024242424	327	52
S1457	ynbE	b1382	0	0	0.693	0.238	0.218	1420892	1421077	4	37.2	25	20	0.107526882	111	0.596774194	91	0.489247312	0.596774194	0.021505376	183	49
S1458	ydbH	b1381	0	0	0.775	0.206	0.248	1421074	1423713	51	50.76923077	25	45	0.017045455	56	0.021212121	235	0.089015152	0.148863636	0.019318182	2637	46
S1459	ldhA	b1380	0	0	0.874	0.357	0.393	1423921	1424910	29	33	25	37	0.037373737	46	0.046464646	145	0.146464646	0.214141414	0.029292929	987	96
S1463	ydbD	b1407	0	0	0.475	0.295	0.288	1426639	1428273	78	20.69620253	15	35	0.021406728	40	0.024464832	115	0.070336391	0.096636086	0.047706422	1632	8
S1464	ynbA	b1408	0	0	0.74	0.186	0.197	1428444	1429049	29	20.2	12	4	0.00660066	14	0.02310231	85	0.140264026	0.260726073	0.047854785	603	40
S1465	ynbB	b1409	0	0	0.782	0.285	0.308	1429201	1429944	18	39.15789474	37	9	0.012096774	22	0.029569892	127	0.170698925	0.27688172	0.024193548	741	41
S1466	ynbC	b1410	0	0	0.835	0.319	0.295	1429960	1431717	66	26.23880597	23	12	0.006825939	94	0.053469852	90	0.051194539	0.07963595	0.037542662	1755	47
S1471	azoR	b1412	0	0	0.634	0.268	0.293	1434338	1434943	15	37.875	30.5	27	0.044554455	54	0.089108911	136	0.224422442	0.283828383	0.024752475	603	105
S1472	hrpA	b1413	0	0	0.761	0.315	0.374	1435201	1439046	59	64.1	34	65	0.016900676	140	0.036401456	416	0.108164327	0.146905876	0.015340614	3843	137
S1475	aldA	b1415	0	0	0.697	0.21	0.353	1441195	1442634	48	29.3877551	18	1	0.000694444	11	0.007638889	142	0.098611111	0.114583333	0.033333333	1437	23
S1479	ydcA	b1419	0	0	0.696	0.336	0.416	1444640	1444813	8	19.33333333	11	33	0.189655172	34	0.195402299	78	0.448275862	0.568965517	0.045977011	171	15
S1485	trg	b1421	0	0	0.841	0.367	0.379	1446880	1448520	43	37.29545455	24	5	0.003046923	29	0.017672151	190	0.115783059	0.163315052	0.026203534	1638	40
S1486	ydcI	b1422	0	0	0.732	0.36	0.562	1448558	1449622	23	44.375	28	26	0.024413146	72	0.067605634	171	0.16056338	0.21971831	0.021596244	1062	57
S1487	ydcJ	b1423	0	0	0.759	0.294	0.315	1449698	1451041	39	33.6	23	170	0.126488095	303	0.225446429	170	0.126488095	0.225446429	0.029017857	1341	38
S1488	mdoD	b1424	0	0	0.787	0.371	0.421	1451266	1452921	30	53.41935484	27	24	0.014492754	31	0.018719807	253	0.152777778	0.168478261	0.018115942	1653	47
S1490	ydcH	b1426	0	0	0.717	0.391	0.385	1453118	1453285	6	24	15	54	0.321428571	55	0.327380952	73	0.43452381	0.535714286	0.035714286	165	67
S1491	rimL	b1427	0	0	0.802	0.328	0.35	1453348	1453884	10	48.81818182	51	57	0.106145251	59	0.109869646	135	0.251396648	0.405959032	0.018621974	534	58
S1492	ydcK	b1428	0	0	0.596	0.337	0.377	1453879	1454859	13	70.07142857	36	27	0.027522936	61	0.062181448	304	0.30988787	0.386340469	0.013251784	978	19
S1493	tehA	b1429	0	0	0.713	0.323	0.383	1454983	1455975	26	36.77777778	32	1	0.001007049	9	0.009063444	110	0.110775428	0.157099698	0.026183283	990	49
S1494	tehB	b1430	0	0	0.657	0.365	0.369	1455972	1456565	25	22.84615385	17.5	29	0.048821549	75	0.126262626	57	0.095959596	0.168350168	0.042087542	591	67
S1495	ydcL	b1431	0	0	0.613	0.417	0.681	1456868	1457524	9	65.7	43	29	0.04414003	39	0.059360731	229	0.348554033	0.470319635	0.01369863	654	33
S1504	yebW	b1837	0	0	0.52	0.409	0.528	1464148	1464423	8	30.66666667	27	8	0.028985507	42	0.152173913	64	0.231884058	0.413043478	0.028985507	273	19
S1505	yebV	b1836	0	0	0.719	0.373	0.374	1464444	1464680	5	39.5	32.5	57	0.240506329	82	0.345991561	88	0.371308017	0.540084388	0.021097046	234	26
S1508	yebS	b1833	0	0	0.76	0.267	0.251	1468906	1470189	31	40.125	31.5	6	0.004672897	15	0.011682243	141	0.109813084	0.13317757	0.024143302	1281	41
S1509	yebR	b1832	0	0	0.808	0.297	0.33	1470319	1470816	6	71.14285714	36	36	0.072289157	166	0.333333333	211	0.423694779	0.489959839	0.012048193	495	94
S1510	proQ	b1831	0	0	0.706	0.454	0.553	1471492	1471611	0	117	117	117	1	117	1	117	1	1	0	117	88
S1512	htpX	b1829	0	0	0.731	0.311	0.356	1473874	1474752	8	97.66666667	58	58	0.065984073	353	0.401592719	295	0.335608646	0.401592719	0.009101251	876	149
S1513	yebQ	b1828	0	0	0.751	0.335	0.309	1474798	1476282	21	67.5	45	26	0.017508418	48	0.032323232	215	0.144781145	0.207407407	0.014141414	1482	81
S1514	kdgR	b1827	0	0	0.769	0.269	0.259	1476348	1477139	22	34.43478261	30	30	0.037878788	62	0.078282828	116	0.146464646	0.166666667	0.027777778	789	85
S1515	yobG	b1826	0	0	0.676	0.27	0.323	1477680	1477823	2	48	44	44	0.305555556	60	0.416666667	83	0.576388889	0.6875	0.013888889	141	17
S1516	yebO	b1825	0	0	0.77	0.309	0.376	1477898	1478185	2	96	91	125	0.434027778	216	0.75	125	0.434027778	0.75	0.006944444	285	27
S1517	yobF	b1824	0	0	0.659	0.366	0.495	1478855	1478998	2	48	44	44	0.305555556	80	0.555555556	63	0.4375	0.6875	0.013888889	141	20
S1518	cspC	b1823	0	0	0.645	0.341	0.415	1479011	1479220	5	35	31.5	20	0.095238095	46	0.219047619	66	0.314285714	0.476190476	0.023809524	207	62
S1519	rrmA	b1822	0	0	0.809	0.406	0.476	1479386	1480195	20	38.57142857	34	55	0.067901235	56	0.069135802	99	0.122222222	0.237037037	0.024691358	807	80
S1520	yebN	b1821	0	0	0.764	0.274	0.279	1480192	1480812	19	31.05	15.5	6	0.009661836	13	0.020933977	100	0.161030596	0.194847021	0.030595813	618	55
S1523	yobD	b1820	0	0	0.968	0.388	0.523	1481947	1482423	12	36.69230769	20	18	0.037735849	77	0.161425577	96	0.201257862	0.348008386	0.025157233	474	34
S1524	manZ	b1819	0	0	0.658	0.452	0.791	1482478	1483338	15	53.8125	33	123	0.142857143	271	0.31475029	163	0.18931475	0.31475029	0.017421603	858	38
S1525	manY	b1818	0	0	0.728	0.275	0.338	1483342	1484142	24	32.04	27	29	0.036204744	56	0.069912609	112	0.139825218	0.186017478	0.029962547	798	40
S1526	manX	b1817	0	0	0.71	0.4	0.473	1484205	1485176	28	33.51724138	25	18	0.018518519	217	0.223251029	199	0.20473251	0.308641975	0.028806584	969	37
S1527	yoaE	b1816	0	0	0.767	0.369	0.316	1485639	1487189	28	53.48275862	34	34	0.021921341	64	0.041263701	198	0.127659574	0.20696325	0.018052869	1548	66
S1528	yoaD	b1815	0	0	0.83	0.256	0.308	1487193	1488791	67	23.51470588	14	18	0.011257036	21	0.013133208	138	0.08630394	0.123202001	0.041901188	1596	23
S1529	sdaA	b1814	0	0	0.785	0.412	0.451	1488922	1490286	35	37.91666667	20	7	0.005128205	57	0.041758242	277	0.202930403	0.263736264	0.025641026	1362	64
S1530	yeaB	b1813	0	0	0.718	0.245	0.221	1490470	1491048	18	30.47368421	12	4	0.006908463	11	0.018998273	127	0.219343696	0.333333333	0.031088083	576	115
S1531	pabB	b1812	0	0	0.806	0.074	0.089	1491052	1492413	39	34.05	20	52	0.038179148	93	0.068281938	159	0.116740088	0.167400881	0.028634361	1359	130
S1532	yoaH	b1811	0	0	0.755	0.226	0.25	1492487	1492666	4	36	39	9	0.05	29	0.161111111	61	0.338888889	0.555555556	0.022222222	177	40
S1533	yoaC	b1810	0	0	0.72	0.252	0.252	1492786	1493145	12	27.69230769	19	9	0.025	71	0.197222222	64	0.177777778	0.302777778	0.033333333	357	16
S1534	yoaB	b1809	0	0	0.831	0.315	0.355	1493507	1493899	13	28.07142857	11	1	0.002544529	36	0.091603053	90	0.229007634	0.37913486	0.03307888	390	113
S1535	yoaA	b1808	0	0	0.779	0.292	0.172	1493983	1495893	15	119.4375	121.5	48	0.025117739	136	0.071166928	395	0.206698064	0.281527996	0.007849294	1908	114
S1536	yeaZ	b1807	1	1	0	0	0	1495951	1496646	0	693	693	693	1	693	1	693	1	1	0	693	149
S1537	yeaY	b1806	0	0	0.755	0.333	0.381	1496686	1497267	6	83.14285714	30	30	0.051546392	31	0.053264605	265	0.45532646	0.733676976	0.010309278	579	47
S1538	fadD	b1805	0	0	0.587	0.238	0.247	1497407	1499158	35	48.66666667	37	37	0.021118721	112	0.063926941	236	0.134703196	0.171803653	0.019977169	1749	139
S1539	rnd	b1804	0	0	0.674	0.35	0.425	1499240	1500355	23	46.5	37.5	12	0.010752688	17	0.015232975	148	0.132616487	0.170250896	0.020609319	1113	93
S1540	yeaX	b1803	0	0	0.756	0.229	0.235	1500409	1501374	25	37.15384615	33.5	12	0.01242236	17	0.017598344	131	0.135610766	0.218426501	0.025879917	963	65
S1555	yeaG	b1783	0	0	0.689	0.339	0.478	1512927	1514306	28	47.5862069	36	63	0.045652174	80	0.057971014	139	0.100724638	0.136956522	0.020289855	1377	91
S1556	mipA	b1782	0	0	0.837	0.387	0.435	1514742	1515488	8	83	39	22	0.029451138	62	0.082998661	290	0.388219545	0.603748327	0.010709505	744	73
S1557	yeaE	b1781	0	0	0.746	0.35	0.372	1515578	1516339	14	50.8	41	32	0.041994751	122	0.160104987	205	0.269028871	0.30183727	0.018372703	759	59
S1558	yeaD	b1780	0	0	0.831	0.233	0.289	1516390	1517274	13	63.21428571	50.5	56	0.063276836	99	0.111864407	207	0.233898305	0.340112994	0.014689266	882	93
S1559	gapA	b1779	1	1	0	0	0	1517358	1518353	0	993	993	993	1	993	1	993	1	1	0	993	109
S1560	yeaA	b1778	0	0	0.704	0.198	0.191	1518695	1519108	3	103.5	91.5	77	0.185990338	291	0.702898551	214	0.516908213	0.702898551	0.007246377	411	142
S1561	yeaC	b1777	0	0	0.804	0.322	0.343	1519150	1519422	0	270	270	270	1	270	1	270	1	1	0	270	69
S1562	ydjL	b1776	0	0	0.784	0.348	0.405	1519792	1520868	15	67.3125	48.5	48	0.044568245	125	0.116063138	293	0.272051996	0.324976787	0.013927577	1074	12
S1563	ydjK	b1775	0	0	0.819	0.201	0.277	1520895	1522274	58	23.38983051	19	10	0.007246377	52	0.037681159	103	0.074637681	0.113043478	0.042028986	1377	26
S1565	ydjI	b1773	0	0	0.775	0.287	0.392	1523357	1524193	43	19.02272727	11.5	11	0.013142174	102	0.121863799	91	0.108721625	0.126642772	0.051373955	834	20
S1566	ydjH	b1772	0	0	0.813	0.343	0.385	1524198	1525145	34	27.08571429	14	7	0.007383966	24	0.025316456	157	0.165611814	0.199367089	0.035864979	945	29
S1567	ydjG	b1771	0	0	0.703	0.276	0.294	1525200	1526135	44	20.8	11	5	0.00534188	6	0.006410256	98	0.104700855	0.166666667	0.047008547	933	22
S1568	ydjF	b1770	0	0	0.759	0.231	0.42	1526272	1527030	19	37.95	20	80	0.105401845	190	0.250329381	136	0.179183136	0.250329381	0.025032938	756	16
S1569	ydjE	b1769	0	0	0.714	0.385	0.428	1527148	1528506	68	19.69565217	14	23	0.016924209	33	0.024282561	116	0.08535688	0.122148639	0.050036792	1356	19
S1571	ansA	b1767	0	0	0.744	0.301	0.336	1529251	1530267	16	59.82352941	55	55	0.054080629	74	0.072763029	190	0.186823992	0.273352999	0.015732547	1014	79
S1572	sppA	b1766	0	0	0.729	0.287	0.286	1530434	1532290	32	56.27272727	44	14	0.007539041	106	0.057081314	201	0.108239095	0.17824448	0.017232095	1854	87
S1573	ydjA	b1765	0	0	0.807	0.303	0.269	1532451	1533002	11	46	33.5	31	0.05615942	33	0.059782609	125	0.226449275	0.317028986	0.019927536	549	116
S1574	selD	b1764	0	0	0.843	0.115	0.109	1533119	1534162	6	149.1428571	132	375	0.359195402	398	0.381226054	375	0.359195402	0.381226054	0.005747126	1041	93
S1575	topB	b1763	0	0	0.811	0.435	0.597	1534167	1536128	31	61.3125	39	27	0.013761468	115	0.05861366	307	0.156472987	0.186034659	0.015800204	1959	108
S1580	ynjH	b1760	0	0	0.884	0.265	0.297	1540327	1540599	9	27.3	10.5	3	0.010989011	9	0.032967033	120	0.43956044	0.52014652	0.032967033	270	34
S1581	nudG	b1759	0	0	0.773	0.359	0.363	1540565	1540972	9	40.8	36.5	9	0.022058824	31	0.075980392	84	0.205882353	0.335784314	0.022058824	405	88
S1582	ynjF	b1758	0	0	0.715	0.457	0.618	1541059	1541679	23	25.875	23	1	0.001610306	26	0.041867955	67	0.107890499	0.209339775	0.037037037	618	61
S1584	ynjD	b1756	0	0	0.732	0.335	0.45	1543062	1543715	7	81.75	81.5	79	0.120795107	167	0.255351682	177	0.270642202	0.399082569	0.010703364	651	27
S1590	ynjA	b1753	0	0	0.706	0.216	0.407	1547774	1548322	13	39.21428571	35.5	23	0.041894353	40	0.072859745	98	0.178506375	0.284153005	0.023679417	546	63
S1591	ydjZ	b1752	0	0	0.854	0.264	0.254	1548322	1549026	11	58.75	46.5	160	0.226950355	261	0.370212766	160	0.226950355	0.370212766	0.015602837	702	30
S1592	ydjY	b1751	0	0	0.738	0.305	0.369	1549044	1549883	29	28	18	31	0.036904762	52	0.061904762	85	0.101190476	0.172619048	0.03452381	837	13
S1593	ydjX	b1750	0	0	0.747	0.33	0.366	1549726	1550436	36	19.21621622	11	19	0.026722925	29	0.040787623	72	0.101265823	0.172995781	0.050632911	708	32
S1594	xthA	b1749	0	0	0.764	0.269	0.252	1550603	1551409	6	115.2857143	118	27	0.033457249	287	0.355638166	260	0.322180917	0.5377943	0.007434944	804	148
S1596	astA	b1747	0	0	0.73	0.223	0.387	1553075	1554106	20	49.14285714	44	46	0.044573643	69	0.066860465	108	0.104651163	0.161821705	0.019379845	1029	80
S1597	astD	b1746	0	0	0.821	0.257	0.288	1554103	1555581	27	52.82142857	44	67	0.045300879	198	0.133874239	202	0.136578769	0.186612576	0.018255578	1476	79
S1599	astE	b1744	0	0	0.886	0.32	0.335	1556904	1557872	47	20.1875	7.5	5	0.005159959	19	0.019607843	338	0.348813209	0.363261094	0.048503612	966	81
S1600	spy	b1743	0	0	0.774	0.228	0.27	1558202	1558687	20	23.14285714	13	19	0.03909465	26	0.053497942	82	0.16872428	0.308641975	0.041152263	483	52
S1601	ydjR	b1742	0	0	0.691	0.199	0.489	1558890	1559465	12	44.30769231	28	86	0.149305556	114	0.197916667	87	0.151041667	0.222222222	0.020833333	573	72
S1602	ydjQ	b1741	0	0	0.737	0.349	0.33	1559425	1560312	17	49.33333333	40	101	0.113738739	139	0.156531532	183	0.206081081	0.27027027	0.019144144	885	34
S1603	nadE	b1740	1	1	0	0	0	1560542	1561369	2	276	356	469	0.566425121	825	0.996376812	469	0.566425121	0.996376812	0.002415459	825	101
S1604	osmE	b1739	0	0	0.712	0.306	0.232	1561571	1561909	5	56.5	64.5	57	0.168141593	155	0.457227139	98	0.289085546	0.528023599	0.014749263	336	38
S1605	chbB	b1738	0	0	0.731	0.324	0.323	1562208	1562528	8	35.66666667	32	12	0.037383178	36	0.112149533	85	0.264797508	0.411214953	0.024922118	318	34
S1607	chbA	b1736	0	0	0.773	0.252	0.233	1564020	1564370	13	25.07142857	26.5	26	0.074074074	67	0.190883191	69	0.196581197	0.296296296	0.037037037	348	36
S1611	chbF	b1734	0	0	0.761	0.322	0.241	1566102	1567454	55	24.16071429	17.5	42	0.031042129	119	0.087952698	78	0.057649667	0.094604582	0.040650407	1350	32
S1612	chbG	b1733	0	0	0.478	0.349	0.368	1567467	1568225	16	44.64705882	32	75	0.098814229	87	0.114624506	159	0.209486166	0.306982872	0.021080369	756	74
S1613	katE	b1732	0	0	0.808	0.334	0.345	1568272	1570533	62	35.9047619	25	92	0.040671972	114	0.050397878	173	0.07648099	0.08576481	0.027409372	2259	110
S1614	cedA	b1731	0	0	0.796	0.288	0.361	1570716	1570979	11	22	15.5	26	0.098484848	31	0.117424242	65	0.246212121	0.321969697	0.041666667	261	16
S1619	ydjM	b1728	0	0	0.811	0.339	0.358	1574375	1574965	4	118.2	75	29	0.049069374	104	0.175972927	250	0.423011844	0.742808799	0.00676819	588	47
S1620	yniC	b1727	0	0	0.798	0.29	0.29	1575128	1575796	18	35.21052632	29	43	0.064275037	60	0.089686099	130	0.19431988	0.243647235	0.02690583	666	64
S1621	yniB	b1726	0	0	0.789	0.26	0.28	1575943	1576479	7	67.125	45.5	64	0.119180633	110	0.204841713	210	0.391061453	0.474860335	0.013035382	534	31
S1622	yniA	b1725	0	0	0.841	0.338	0.389	1576520	1577380	12	66.23076923	33	28	0.032520325	83	0.096399535	163	0.18931475	0.37398374	0.013937282	858	57
S1623	ydiZ	b1724	0	0	0.78	0.338	0.358	1577486	1577776	3	72.75	30.5	229	0.786941581	288	0.989690722	229	0.786941581	0.989690722	0.010309278	288	18
S1624	pfkB	b1723	0	0	0.856	0.27	0.258	1577877	1578806	25	35.76923077	24.5	10	0.010752688	44	0.047311828	101	0.108602151	0.167741935	0.02688172	927	29
S1625	ydiY	b1722	0	0	0.78	0.291	0.302	1579126	1579851	41	17.28571429	10	7	0.009641873	11	0.015151515	136	0.187327824	0.232782369	0.056473829	723	61
S1630	thrS	b1719	1	1	0	0	0	1582814	1584742	0	1926	1926	1926	1	1926	1	1926	1	1	0	1926	151
S1631	infC	b1718	1	1	0	0	0	1584854	1585288	0	432	432	432	1	432	1	432	1	1	0	432	147
S1632	rpmI	b1717	0	0	0.658	0.306	0.316	1585385	1585582	0	195	195	195	1	195	1	195	1	1	0	195	146
S1633	rplT	b1716	1	1	0	0	0	1585635	1585991	0	354	354	354	1	354	1	354	1	1	0	354	153
S1634	pheS	b1714	1	1	0	0	0	1586441	1587424	0	981	981	981	1	981	1	981	1	1	0	981	153
S1635	pheT	b1713	1	1	0	0	0	1587439	1589826	1	1194	1193.5	2382	0.997487437	2385	1	2382	0.997487437	1	0.00041876	2385	152
S1636	ihfA	b1712	0	0	0.473	0.143	0.079	1589831	1590130	0	297	297	297	1	297	1	297	1	1	0	297	141
S1637	btuC	b1711	0	0	0.767	0.427	0.424	1590231	1591211	14	65.4	28	7	0.007135576	28	0.028542304	266	0.271151886	0.431192661	0.014271152	978	93
S1638	btuE	b1710	0	0	0.716	0.324	0.324	1591274	1591825	16	32.47058824	26	1	0.001811594	35	0.063405797	128	0.231884058	0.278985507	0.028985507	549	115
S1639	btuD	b1709	0	0	0.707	0.299	0.325	1591825	1592574	13	53.57142857	46	33	0.044	87	0.116	155	0.206666667	0.278666667	0.017333333	747	49
S1640	nlpC	b1708	0	0	0.701	0.217	0.267	1592652	1593116	17	25.83333333	18	3	0.006451613	4	0.008602151	80	0.172043011	0.268817204	0.03655914	462	109
S1641	ydiV	b1707	0	0	0.82	0.276	0.306	1593363	1594076	11	59.5	56.5	114	0.159663866	120	0.168067227	140	0.196078431	0.270308123	0.015406162	711	20
S1642	ydiU	b1706	0	0	0.707	0.252	0.269	1594140	1595576	20	68.42857143	51	48	0.033402923	118	0.082115518	196	0.136395268	0.22407794	0.013917884	1434	120
S1643	ydiE	b1705	0	0	0.758	0.32	0.363	1595580	1595771	3	48	41	96	0.5	142	0.739583333	96	0.5	0.739583333	0.015625	189	61
S1644	aroH	b1704	0	0	0.7	0.352	0.448	1595903	1596949	18	55.10526316	35	4	0.003820439	43	0.041069723	217	0.207258835	0.259789876	0.017191977	1044	54
S1645	ydiA	b1703	0	0	0.624	0.589	1.057	1597106	1597939	23	34.75	30.5	103	0.123501199	158	0.189448441	103	0.123501199	0.189448441	0.027577938	831	124
S1646	pps	b1702	0	0	1.13	0.316	0.336	1598272	1600650	49	47.58	30.5	1	0.000420345	43	0.018074821	387	0.162673392	0.17864649	0.020596889	2376	125
S1647	ydiD	b1701	0	0	0.742	0.324	0.362	1600707	1602407	62	27	16	1	0.000587889	13	0.007642563	108	0.063492063	0.11287478	0.036449148	1698	58
S1648	ydiT	b1700	0	0	0.817	0.385	0.435	1602410	1602703	12	22.61538462	10	20	0.068027211	29	0.098639456	73	0.24829932	0.459183673	0.040816327	291	16
S1649	ydiS	b1699	0	0	0.759	0.377	0.412	1602700	1603989	32	39.09090909	24	7	0.005426357	18	0.013953488	145	0.112403101	0.146511628	0.024806202	1287	71
S1650	ydiR	b1698	0	0	0.776	0.31	0.341	1604045	1604983	34	26.82857143	17	5	0.005324814	24	0.025559105	96	0.102236422	0.127795527	0.036208733	936	50
S1651	ydiQ	b1697	0	0	0.786	0.28	0.499	1605003	1605767	25	29.42307692	21.5	4	0.005228758	22	0.02875817	104	0.135947712	0.159477124	0.032679739	762	15
S1654	ydeO	b1499	0	0	0.781	0.263	0.28	1607878	1608639	20	36.28571429	31	31	0.040682415	32	0.041994751	190	0.249343832	0.279527559	0.026246719	759	34
S1656	ydeP	b1501	0	0	0.816	0.331	0.366	1609158	1611437	84	26.82352941	17	68	0.029824561	74	0.03245614	145	0.063596491	0.089912281	0.036842105	2277	66
S1667	rem	b1561	0	0	0.814	0.271	0.292	1619400	1619648	11	20.75	17.5	18	0.072289157	27	0.108433735	44	0.176706827	0.301204819	0.044176707	246	8
S1669	relE	b1563	0	0	0.789	0.268	0.259	1620096	1620383	3	72	81.5	10	0.034722222	124	0.430555556	114	0.395833333	0.78125	0.010416667	285	37
S1670	relB	b1564	0	0	0.757	0.382	0.484	1620383	1620622	2	80	77	86	0.358333333	162	0.675	86	0.358333333	0.675	0.008333333	237	17
S1678	ydfI	b1542	0	0	0.709	0.287	0.317	1624527	1625987	41	34.78571429	23.5	29	0.019849418	31	0.021218344	147	0.100616016	0.197125257	0.028062971	1458	18
S1679	ydfZ	b1541	0	0	0.797	0.324	0.44	1626023	1626226	2	68	61	100	0.490196078	161	0.789215686	100	0.490196078	0.789215686	0.009803922	201	26
S1680	ydfH	b1540	0	0	0.764	0.245	0.3	1626404	1627090	11	57.25	33	76	0.11062591	182	0.264919942	172	0.250363901	0.285298399	0.016011645	684	40
S1681	ydfG	b1539	0	0	0.771	0.209	0.149	1627179	1627925	15	46.6875	46	38	0.050870147	94	0.12583668	123	0.164658635	0.277108434	0.020080321	744	103
S1682	dcp	b1538	0	0	0.811	0.244	0.205	1628062	1630107	82	24.65060241	16	131	0.06402737	139	0.067937439	131	0.06402737	0.083088954	0.040078201	2043	42
S1683	ydeJ	b1537	0	0	0.774	0.273	0.28	1630152	1630670	14	34.6	16	16	0.030828516	29	0.055876686	245	0.472061657	0.558766859	0.026974952	516	21
S1687	ydeE	b1534	0	0	0.619	0.258	0.313	1632862	1633980	51	21.51923077	13	2	0.00178731	4	0.00357462	140	0.125111707	0.17336908	0.045576408	1116	42
S1689	marB	b1532	0	0	0.739	0.221	0.254	1635174	1635392	10	19.90909091	16	1	0.00456621	27	0.123287671	72	0.328767123	0.497716895	0.0456621	216	16
S1690	marA	b1531	0	0	0.739	0.297	0.318	1635424	1635807	12	29.53846154	20	5	0.013020833	25	0.065104167	108	0.28125	0.348958333	0.03125	381	42
S1692	marC	b1529	0	0	0.764	0.37	0.326	1636473	1637138	23	27.75	23	26	0.039039039	35	0.052552553	72	0.108108108	0.163663664	0.034534535	663	50
S1693	ydeA	b1528	0	0	0.714	0.217	0.185	1637163	1638353	47	24.8125	11	1	0.000839631	30	0.025188917	100	0.083963056	0.125944584	0.039462636	1188	43
S1694	yneK	b1527	0	0	0.747	0.299	0.175	1638503	1639618	40	27.2195122	9	25	0.022401434	60	0.053763441	199	0.178315412	0.215949821	0.035842294	1113	8
S1696	yneH	b1524	0	0	0.75	0.279	0.333	1640697	1641623	10	84.27272727	69	52	0.05609493	69	0.074433657	250	0.269687163	0.34412082	0.010787487	924	75
S1697	yneG	b1523	0	0	0.709	0.316	0.563	1641623	1641967	4	69	48	1	0.002898551	103	0.298550725	167	0.484057971	0.623188406	0.011594203	342	19
S1698	yneF	b1522	0	0	0.759	0.297	0.313	1642592	1643539	25	36.46153846	23	112	0.11814346	422	0.445147679	310	0.327004219	0.445147679	0.026371308	945	77
S1699	uxaB	b1521	0	0	0.702	0.208	0.087	1643766	1645217	21	66	30	32	0.022038567	164	0.112947658	413	0.284435262	0.375344353	0.01446281	1449	26
S1701	yneE	b1520	0	0	0.462	0.321	0.428	1647060	1648025	8	107.3333333	79	13	0.013457557	79	0.081780538	304	0.314699793	0.423395445	0.008281573	963	67
S1702	tam	b1519	0	0	0.706	0.247	0.225	1648029	1648787	10	69	52	73	0.096179183	279	0.367588933	206	0.27140975	0.475625823	0.013175231	756	56
S1703	lsrG	b1518	0	0	0.765	0.34	0.327	1648827	1649117	11	24.25	10.5	4	0.013745704	8	0.027491409	91	0.312714777	0.426116838	0.037800687	288	46
S1704	lsrF	b1517	0	0	0.749	0.248	0.235	1649141	1649923	41	18.64285714	9.5	23	0.029374202	62	0.079182631	116	0.148148148	0.163473819	0.052362708	780	25
S1708	ydeW	b1512	0	0	0.784	0.281	0.278	1652321	1653274	21	43.36363636	23.5	21	0.022012579	108	0.113207547	194	0.203354298	0.230607966	0.022012579	951	56
S1709	ego	b1513	0	0	0.75	0.338	0.417	1653523	1655058	44	34.13333333	27	31	0.020182292	69	0.044921875	156	0.1015625	0.162109375	0.028645833	1533	25
S1710	lsrC	b1514	0	0	0.789	0.263	0.261	1655052	1656080	26	38.11111111	27	35	0.034013605	47	0.045675413	156	0.151603499	0.177842566	0.02526725	1026	23
S1711	lsrD	b1515	0	0	0.432	0.17	0.226	1656080	1657072	31	31.03125	21	21	0.021148036	35	0.035246727	119	0.119838872	0.16918429	0.03121853	990	23
S1718	rspA	b1581	0	0	0.784	0.361	0.494	1660824	1662038	40	29.63414634	23	64	0.052674897	86	0.070781893	98	0.080658436	0.111111111	0.032921811	1212	47
S1719	ynfA	b1582	0	0	0.634	0.268	0.355	1662244	1662570	9	32.7	30.5	9	0.027522936	49	0.149847095	77	0.235474006	0.330275229	0.027522936	324	77
S1720	ynfB	b1583	0	0	0.775	0.383	0.453	1662705	1663046	6	48.85714286	34	27	0.078947368	61	0.178362573	136	0.397660819	0.514619883	0.01754386	339	22
S1723	ynfD	b1586	0	0	0.784	0.377	0.399	1664462	1664767	7	38.25	10.5	15	0.049019608	25	0.081699346	163	0.532679739	0.555555556	0.022875817	303	31
S1742	ynfG	b1589	0	0	0.72	0.249	0.148	1677248	1677865	18	32.52631579	21	5	0.008090615	16	0.025889968	104	0.16828479	0.262135922	0.029126214	615	19
S1743	ynfH	b1590	0	0	0.564	0.284	0.304	1677867	1678721	17	47.5	32.5	5	0.005847953	24	0.028070175	169	0.197660819	0.249122807	0.019883041	852	27
S1744	dmsD	b1591	0	0	0.805	0.339	0.468	1678764	1679378	10	55.90909091	46	46	0.074796748	84	0.136585366	214	0.34796748	0.403252033	0.016260163	612	46
S1746	ynfK	b1593	0	0	0.665	0.242	0.243	1680782	1681477	15	43.5	30	29	0.041666667	51	0.073275862	226	0.324712644	0.462643678	0.021551724	693	38
S1747	dgsA	b1594	0	0	0.766	0.408	0.504	1681602	1682822	18	64.26315789	55	55	0.045045045	88	0.072072072	256	0.20966421	0.257166257	0.014742015	1218	40
S1748	ynfL	b1595	0	0	0.823	0.206	0.306	1682957	1683868	26	33.77777778	18	4	0.004385965	90	0.098684211	130	0.14254386	0.203947368	0.028508772	909	88
S1751	ydgD	b1598	0	0	0.609	0.239	0.245	1686236	1687057	16	48.35294118	31	4	0.00486618	36	0.04379562	155	0.188564477	0.266423358	0.01946472	819	34
S1752	mdtI	b1599	0	0	0.755	0.246	0.188	1687096	1687425	6	47.14285714	26	113	0.342424242	181	0.548484848	113	0.342424242	0.548484848	0.018181818	327	36
S1753	mdtJ	b1600	0	0	0.773	0.239	0.292	1687412	1687777	10	33.27272727	24	32	0.087431694	39	0.106557377	127	0.346994536	0.546448087	0.027322404	363	42
S1754	ydgG	b1601	0	0	0.804	0.303	0.339	1688188	1689222	31	32.34375	22.5	19	0.018357488	30	0.028985507	151	0.14589372	0.194202899	0.029951691	1032	72
S1755	pntB	b1602	0	0	0.776	0.317	0.513	1689247	1690635	29	46.3	29.5	21	0.01511879	48	0.034557235	186	0.133909287	0.184305256	0.02087833	1386	127
S1756	pntA	b1603	0	0	0.839	0.22	0.288	1690646	1692193	32	46.90909091	34	39	0.025193798	68	0.043927649	143	0.092377261	0.129198966	0.020671835	1545	127
S1757	ydgH	b1604	0	0	0.754	0.345	0.465	1692702	1693646	12	72.69230769	32	14	0.014814815	18	0.019047619	460	0.486772487	0.622222222	0.012698413	942	33
S1758	ydgI	b1605	0	0	0.716	0.364	0.483	1693832	1695214	24	55.32	31	16	0.011569053	23	0.016630513	196	0.141720897	0.227765727	0.017353579	1380	58
S1759	folM	b1606	0	0	0.758	0.366	0.455	1695251	1695973	14	48.2	24	152	0.210235131	207	0.286307054	152	0.210235131	0.286307054	0.019363762	720	41
S1760	ydgC	b1607	0	0	0.737	0.223	0.329	1695970	1696305	9	33.6	27	38	0.113095238	78	0.232142857	103	0.306547619	0.479166667	0.026785714	333	39
S1761	rstA	b1608	0	0	0.829	0.336	0.377	1696434	1697177	11	62	62	71	0.095430108	138	0.185483871	136	0.182795699	0.272849462	0.014784946	741	81
S1762	ydjN	b1729	0	0	0.776	0.244	0.277	1697675	1698721	41	24.92857143	18	12	0.011461318	30	0.028653295	116	0.110792741	0.159503343	0.039159503	1044	58
S1763	rstB	b1609	0	0	0.833	0.313	0.298	1698900	1700201	40	31.75609756	20	19	0.014592934	34	0.026113671	145	0.111367127	0.125192012	0.030721966	1299	80
S1764	tus	b1610	0	0	0.746	0.362	0.381	1700277	1701206	19	46.5	33.5	25	0.02688172	27	0.029032258	202	0.217204301	0.339784946	0.020430108	927	36
S1765	fumC	b1611	0	0	0.767	0.265	0.262	1701203	1702606	24	56.16	43	4	0.002849003	50	0.035612536	204	0.145299145	0.18019943	0.017094017	1401	138
S1766	fumA	b1612	0	0	0.746	0.337	0.325	1702749	1704395	46	35.04255319	34	113	0.068609593	119	0.07225258	115	0.069823922	0.100789314	0.027929569	1644	93
S1767	manA	b1613	0	0	0.72	0.334	0.355	1704594	1705769	13	84	47.5	34	0.028911565	340	0.289115646	306	0.260204082	0.300170068	0.011054422	1173	45
S1768	ydgA	b1614	0	0	0.848	0.329	0.337	1705870	1707345	13	105.4285714	88	83	0.056233062	259	0.175474255	263	0.178184282	0.296747967	0.008807588	1473	48
S1771	uidA	b1617	0	0	0.801	0.261	0.25	1709940	1711643	39	42.6	31.5	17	0.009976526	162	0.095070423	145	0.085093897	0.153169014	0.022887324	1701	20
S1772	uidR	b1618	0	0	0.781	0.305	0.327	1712031	1712621	9	59.1	51	32	0.054145516	143	0.241962775	112	0.189509306	0.302876481	0.015228426	588	70
S1777	malI	b1620	0	0	0.802	0.285	0.367	1714506	1715534	22	44.73913043	26	41	0.039844509	88	0.085519922	216	0.209912536	0.4101069	0.021379981	1026	25
S1778	malX	b1621	0	0	0.794	0.401	0.427	1715709	1717301	17	88.5	90	137	0.086001255	282	0.177024482	255	0.16007533	0.216572505	0.010671689	1590	18
S1779	malY	b1622	0	0	0.8	0.233	0.228	1717311	1718483	16	69	57	114	0.097186701	215	0.183290708	242	0.20630861	0.301790281	0.013640239	1170	56
S1780	add	b1623	0	0	0.76	0.241	0.234	1718587	1719588	14	66.8	41	1	0.000998004	8	0.007984032	272	0.271457086	0.327345309	0.013972056	999	99
S1782	ydgT	b1625	0	0	0.867	0.299	0.335	1721305	1721520	3	54	36	117	0.541666667	151	0.699074074	117	0.541666667	0.699074074	0.013888889	213	20
S1783	ydgK	b1626	0	0	0.819	0.247	0.303	1721606	1722046	7	55.125	48	144	0.326530612	169	0.383219955	144	0.326530612	0.383219955	0.015873016	438	30
S1784	rsxA	b1627	0	0	0.826	0.362	0.402	1722123	1722704	5	97	83	70	0.120274914	119	0.204467354	200	0.343642612	0.508591065	0.008591065	579	92
S1785	rsxB	b1628	0	0	0.768	0.318	0.367	1722704	1723282	1	289.5	289	66	0.113989637	576	1	512	0.884283247	1	0.001727116	576	146
S1786	rsxC	b1629	0	0	0.751	0.219	0.061	1723275	1725497	19	111.15	91	272	0.122357175	446	0.20062978	283	0.127305443	0.20062978	0.008547009	2220	95
S1787	rsxD	b1630	0	0	0.741	0.294	0.33	1725498	1726556	4	211.8	176	173	0.163361662	349	0.329556185	465	0.439093484	0.661000944	0.003777148	1056	90
S1788	rsxG	b1631	0	0	0.806	0.357	0.498	1726560	1727180	2	207	286	319	0.513687601	605	0.974235105	319	0.513687601	0.974235105	0.003220612	618	92
S1789	rsxE	b1632	0	0	0.846	0.29	0.312	1727184	1727879	9	69.6	43.5	45	0.064655172	256	0.367816092	211	0.30316092	0.484195402	0.012931034	693	88
S1790	nth	b1633	0	0	0.735	0.325	0.31	1727879	1728514	14	42.4	20	162	0.254716981	182	0.286163522	162	0.254716981	0.286163522	0.022012579	633	151
S1791	ydgR	b1634	0	0	0.746	0.205	0.149	1729125	1730627	13	107.3571429	70	3	0.001996008	25	0.0166334	274	0.182302063	0.330671989	0.008649368	1500	58
S1792	gst	b1635	0	0	0.725	0.345	0.378	1730733	1731338	13	43.28571429	11	16	0.02640264	22	0.03630363	174	0.287128713	0.409240924	0.021452145	603	94
S1793	pdxY	b1636	0	0	0.762	0.248	0.267	1731382	1732245	9	86.4	48	4	0.00462963	343	0.396990741	339	0.392361111	0.640046296	0.010416667	861	70
S1794	tyrS	b1637	1	1	0	0	0	1732304	1733578	0	1272	1272	1272	1	1272	1	1272	1	1	0	1272	152
S1795	pdxH	b1638	0	0	0.164	0.005	0.042	1733707	1734363	7	82.125	77	56	0.085235921	141	0.214611872	176	0.267884323	0.410958904	0.01065449	654	131
S1796	ydhA	b1639	0	0	0.778	0.342	0.365	1734422	1734670	4	49.8	33	120	0.481927711	123	0.493975904	120	0.481927711	0.493975904	0.016064257	246	64
S1799	ydhH	b1640	0	0	0.791	0.229	0.214	1736185	1737294	33	32.64705882	18	13	0.011711712	23	0.020720721	243	0.218918919	0.269369369	0.02972973	1107	135
S1800	slyB	b1641	0	0	0.837	0.344	0.401	1737568	1738035	2	156	81	28	0.05982906	109	0.232905983	358	0.764957265	0.938034188	0.004273504	465	82
S1802	ydhI	b1643	0	0	0.582	0.379	0.534	1738717	1738953	4	47.4	46	46	0.194092827	118	0.497890295	81	0.341772152	0.497890295	0.016877637	234	22
S1803	ydhJ	b1644	0	0	0.773	0.346	0.353	1738947	1739813	9	86.7	56	131	0.151095732	149	0.171856978	224	0.258362168	0.495963091	0.010380623	864	80
S1805	sodC	b1646	0	0	0.808	0.269	0.262	1741826	1742362	10	48.81818182	22	18	0.033519553	150	0.279329609	132	0.245810056	0.407821229	0.018621974	534	98
S1806	ydhF	b1647	0	0	0.731	0.233	0.268	1742428	1743324	11	74.75	61.5	6	0.006688963	84	0.093645485	181	0.201783724	0.329988852	0.012263099	894	49
S1807	ydhM	b1649	0	0	0.69	0.258	0.307	1743715	1744314	10	54.54545455	44	11	0.018333333	55	0.091666667	167	0.278333333	0.448333333	0.016666667	597	86
S1808	ydhL	b1648	0	0	0.742	0.409	0.461	1743373	1743750	5	63	45.5	16	0.042328042	83	0.21957672	192	0.507936508	0.708994709	0.013227513	375	101
S1809	nemA	b1650	0	0	0.736	0.295	0.411	1744351	1745448	21	49.90909091	35.5	72	0.06557377	107	0.097449909	161	0.146630237	0.200364299	0.019125683	1095	118
S1810	gloA	b1651	0	0	0.777	0.259	0.297	1745529	1745936	12	31.38461538	19	1	0.00245098	14	0.034313725	117	0.286764706	0.352941176	0.029411765	405	142
S1811	rnt	b1652	0	0	0.271	0.275	0.244	1746039	1746686	1	324	323.5	625	0.964506173	645	1	625	0.964506173	1	0.00154321	645	106
S1814	ydhD	b1654	0	0	0.778	0.387	0.398	1753036	1753383	2	116	60	260	0.747126437	287	0.824712644	260	0.747126437	0.824712644	0.005747126	345	152
S1815	ydhO	b1655	0	0	0.779	0.258	0.278	1753718	1754545	11	69	60	99	0.119565217	222	0.268115942	158	0.190821256	0.268115942	0.013285024	825	42
S1816	sodB	b1656	0	0	0.741	0.292	0.434	1754673	1755254	6	83.14285714	68	38	0.065292096	68	0.116838488	178	0.305841924	0.591065292	0.010309278	579	127
S1817	ydhP	b1657	0	0	0.811	0.297	0.278	1755400	1756569	35	32.5	27	5	0.004273504	63	0.053846154	85	0.072649573	0.12991453	0.02991453	1167	98
S1818	purR	b1658	0	0	0.812	0.357	0.415	1757123	1758148	10	93.27272727	94	94	0.091617934	105	0.102339181	260	0.253411306	0.373294347	0.009746589	1023	72
S1819	ydhB	b1659	0	0	0.754	0.381	0.394	1758145	1759077	15	58.3125	35.5	23	0.024651661	97	0.103965702	176	0.1886388	0.361200429	0.01607717	930	46
S1820	ydhC	b1660	0	0	0.465	0.363	0.575	1759190	1760401	9	121.2	108.5	37	0.030528053	184	0.151815182	341	0.281353135	0.377887789	0.007425743	1209	51
S1821	cfa	b1661	0	0	0.779	0.201	0.152	1760692	1761840	15	71.8125	52	48	0.041775457	283	0.246301131	235	0.204525674	0.34464752	0.01305483	1146	120
S1822	ribC	b1662	1	1	0	0	0	1761880	1762521	1	321	320.5	4	0.00623053	639	1	637	0.992211838	1	0.001557632	639	152
S1823	mdtK	b1663	0	0	0.733	0.42	0.483	1762736	1764109	27	49.07142857	36	84	0.061135371	149	0.108442504	198	0.144104803	0.159388646	0.019650655	1371	122
S1824	ydhQ	b1664	0	0	0.696	0.252	0.217	1764150	1765406	16	73.94117647	32	13	0.010342084	80	0.063643596	273	0.217183771	0.263325378	0.012728719	1254	28
S1827	ydhR	b1667	0	0	0.764	0.259	0.258	1765979	1766284	0	303	303	303	1	303	1	303	1	1	0	303	29
S1829	ydhT	b1669	0	0	0.776	0.231	0.259	1767844	1768656	19	40.65	34.5	19	0.023370234	33	0.040590406	129	0.158671587	0.273062731	0.023370234	810	17
S1830	ydhU	b1670	0	0	0.743	0.301	0.411	1768660	1769445	24	31.44	17	17	0.021628499	122	0.155216285	126	0.160305344	0.204834606	0.030534351	783	21
S1831	ydhX	b1671	0	0	0.772	0.322	0.362	1769442	1770161	26	26.66666667	17	3	0.004166667	62	0.086111111	76	0.105555556	0.177777778	0.036111111	717	21
S1832	ydhW	b1672	0	0	0.817	0.312	0.361	1770174	1770812	19	31.95	23.5	16	0.025039124	83	0.129890454	90	0.14084507	0.219092332	0.029733959	636	15
S1834	ydhY	b1674	0	0	0.646	0.348	0.381	1772947	1773573	36	16.94594595	11	11	0.01754386	42	0.066985646	59	0.094098884	0.169059011	0.057416268	624	20
S1835	ydhZ	b1675	0	0	0.804	0.324	0.39	1774029	1774238	9	21	23	1	0.004761905	37	0.176190476	36	0.171428571	0.319047619	0.042857143	207	17
S1838	pykF	b1676	0	0	0.81	0.31	0.32	1775571	1776983	2	471	43	1361	0.963198868	1369	0.96886058	1361	0.963198868	0.96886058	0.001415428	1410	39
S1839	lpp	b1677	0	0	0.561	0.34	0.374	1777294	1777530	2	79	56	8	0.033755274	64	0.270042194	172	0.725738397	0.962025316	0.008438819	234	46
S1840	ynhG	b1678	0	0	0.814	0.206	0.247	1777593	1778597	24	40.2	30	112	0.111442786	189	0.188059701	112	0.111442786	0.188059701	0.023880597	1002	31
S1841	sufE	b1679	0	0	0.787	0.264	0.268	1778746	1779162	7	52.125	22.5	15	0.035971223	252	0.604316547	237	0.568345324	0.604316547	0.016786571	414	49
S1842	sufS	b1680	0	0	0.858	0.336	0.349	1779175	1780395	21	55.5	37	38	0.031122031	43	0.035217035	384	0.314496314	0.330876331	0.017199017	1218	103
S1843	sufD	b1681	0	0	0.672	0.289	0.315	1780392	1781663	20	60.57142857	50	1	0.000786164	50	0.039308176	187	0.147012579	0.209119497	0.01572327	1269	69
S1844	sufC	b1682	0	0	0.754	0.327	0.598	1781638	1782384	13	53.35714286	40	20	0.026773762	74	0.099062918	141	0.18875502	0.311914324	0.017402945	744	79
S1845	sufB	b1683	0	0	0.759	0.366	0.382	1782394	1783881	21	67.63636364	65	111	0.074596774	233	0.156586022	148	0.099462366	0.161962366	0.014112903	1485	80
S1846	sufA	b1684	0	0	0.757	0.23	0.187	1783890	1784258	4	73.8	47	216	0.585365854	257	0.696476965	216	0.585365854	0.696476965	0.010840108	366	38
S1847	ydiH	b1685	0	0	0.772	0.273	0.329	1784806	1785075	8	30	18	8	0.02962963	59	0.218518519	85	0.314814815	0.348148148	0.02962963	267	19
S1848	ydiI	b1686	0	0	0.712	0.345	0.333	1785094	1785504	10	37.36363636	18	33	0.080291971	34	0.082725061	111	0.270072993	0.418491484	0.0243309	408	97
S1849	ydiJ	b1687	0	0	0.775	0.298	0.305	1785501	1788557	75	40.22368421	30	16	0.005233889	32	0.010467779	177	0.057899902	0.070003271	0.024533857	3054	121
S1850	ydiK	b1688	0	0	0.635	0.265	0.277	1788946	1790058	27	39.75	34	52	0.046720575	108	0.09703504	101	0.090745732	0.155435759	0.02425876	1110	105
S1851	ydiL	b1689	0	1	0	0	0	1790487	1790843	16	21	12	8	0.022408964	15	0.042016807	85	0.238095238	0.266106443	0.044817927	354	15
S1852	ydiM	b1690	0	0	0.833	0.278	0.333	1791003	1792148	31	35.8125	23	43	0.037521815	59	0.051483421	157	0.136998255	0.188481675	0.027050611	1143	12
S1853	ydiN	b1691	0	0	0.438	0.372	0.386	1792442	1793602	48	23.69387755	20	34	0.029285099	39	0.033591731	93	0.080103359	0.103359173	0.041343669	1158	13
S1854	ydiB	b1692	0	0	0.814	0.295	0.152	1793614	1794480	33	25.5	15	11	0.012687428	133	0.153402537	122	0.14071511	0.175317186	0.038062284	864	43
S1855	aroD	b1693	0	0	0.607	0.301	0.317	1794511	1795269	12	58.38461538	23	229	0.30171278	260	0.342555995	229	0.30171278	0.345191041	0.015810277	756	28
S1859	ydeM	b1497	0	0	0.793	0.318	0.36	1797701	1798858	14	77.2	46	54	0.046632124	96	0.082901554	289	0.249568221	0.369602763	0.01208981	1155	46
S1861	yddB	b1495	0	0	0.752	0.381	0.373	1800872	1803232	102	22.9223301	16	39	0.016518424	44	0.018636171	168	0.07115629	0.083439221	0.043202033	2358	24
S1867	gadB	b1493	0	0	0.804	0.381	0.389	1807985	1809385	49	28.02	16.5	28	0.019985724	49	0.034975018	149	0.106352605	0.154889365	0.034975018	1398	19
S1868	gadC	b1492	0	0	0.707	0.308	0.317	1809541	1811076	61	24.77419355	15	73	0.047526042	93	0.060546875	193	0.125651042	0.171875	0.039713542	1533	31
S1869	yddW	b1491	0	0	0.796	0.355	0.37	1811207	1812526	38	33.84615385	20	5	0.003787879	64	0.048484848	198	0.15	0.181060606	0.028787879	1317	46
S1873	ddpC	b1485	0	0	0.78	0.33	0.357	1815194	1816090	31	28.03125	22	4	0.004459309	23	0.025641026	113	0.125975474	0.163879599	0.034559643	894	31
S1874	ddpD	b1484	0	0	0.684	0.301	0.356	1816087	1817073	32	29.90909091	19	1	0.001013171	2	0.002026342	135	0.136778116	0.159067882	0.032421479	984	14
S1876	osmC	b1482	0	0	0.748	0.336	0.41	1818048	1818479	10	39.27272727	43	51	0.118055556	94	0.217592593	103	0.238425926	0.365740741	0.023148148	429	99
S1879	sfcA	b1479	0	0	0.691	0.251	0.25	1819537	1821234	45	36.91304348	25.5	22	0.012956419	42	0.024734982	132	0.077738516	0.107184923	0.026501767	1695	75
S1880	adhP	b1478	0	0	0.869	0.306	0.305	1821368	1822378	16	59.47058824	25	147	0.145400593	172	0.170128586	186	0.183976261	0.209693373	0.015825915	1008	53
S1881	yddM	b1477	0	0	0.759	0.256	0.419	1822446	1822808	3	90.75	96.5	133	0.366391185	236	0.650137741	133	0.366391185	0.650137741	0.008264463	360	28
S1882	fdnI	b1476	0	0	0.764	0.27	0.187	1823036	1823689	12	50.30769231	36	56	0.085626911	62	0.094801223	193	0.295107034	0.359327217	0.018348624	651	38
S1883	fdnH	b1475	0	0	0.716	0.29	0.324	1823682	1824566	19	44.25	32	7	0.007909605	44	0.049717514	155	0.175141243	0.211299435	0.021468927	882	26
S1884	fdnG	b1474	0	0	0.731	0.281	0.25	1824579	1827626	69	43.54285714	28	27	0.008858268	73	0.023950131	205	0.067257218	0.110564304	0.022637795	3045	30
S1885	yddG	b1473	0	0	0.514	0.239	0.229	1827858	1828739	24	35.28	23	88	0.099773243	105	0.119047619	138	0.156462585	0.175736961	0.027210884	879	64
S1887	yddL	b1472	0	0	0.674	0.239	0.186	1828994	1830094	40	26.85365854	22	54	0.049046322	63	0.057220708	112	0.101725704	0.109900091	0.036330609	1098	23
S1888	yddK	b1471	0	0	0.711	0.233	0.262	1830853	1831842	7	123.75	87	92	0.092929293	146	0.147474747	321	0.324242424	0.593939394	0.007070707	987	27
S1892	narU	b1469	0	0	0.708	0.308	0.326	1833285	1834673	51	26.71153846	16.5	143	0.102951764	154	0.11087113	143	0.102951764	0.11087113	0.036717063	1386	32
S1897	yncC	b1450	0	0	0.535	0.274	0.188	1841282	1842004	18	38.05263158	13	19	0.026279391	60	0.082987552	329	0.455048409	0.473029046	0.024896266	720	37
S1898	yncB	b1449	0	0	0.735	0.389	0.421	1842145	1843275	44	25.13333333	16	10	0.008841733	27	0.023872679	236	0.208664898	0.240495137	0.038903625	1128	79
S1901	yncA	b1448	0	0	0.774	0.246	0.376	1844699	1845217	10	47.18181818	18	18	0.034682081	27	0.052023121	140	0.269749518	0.304431599	0.019267823	516	78
S1902	ydcZ	b1447	0	0	0.648	0.297	0.378	1845214	1845663	13	32.14285714	20.5	81	0.18	82	0.182222222	113	0.251111111	0.297777778	0.028888889	447	29
S1903	ydcY	b1446	0	0	0.715	0.273	0.134	1845664	1845897	15	14.625	8	4	0.017094017	6	0.025641026	52	0.222222222	0.320512821	0.064102564	231	17
S1904	ydcX	b1445	0	0	0.692	0.261	0.151	1845983	1846231	8	27.66666667	19	19	0.076305221	43	0.172690763	75	0.301204819	0.481927711	0.032128514	246	16
S1905	ydcW	b1444	0	0	0.686	0.214	0.167	1847867	1849291	37	37.5	22.5	4	0.002807018	65	0.045614035	206	0.144561404	0.191578947	0.025964912	1422	36
S1906	ydcV	b1443	0	0	0.857	0.358	0.572	1849313	1850107	15	49.6875	46.5	31	0.038993711	40	0.050314465	164	0.206289308	0.32327044	0.018867925	792	30
S1915	yebY	b1839	0	0	0.773	0.35	0.426	1856431	1856772	9	34.2	30	33	0.096491228	91	0.266081871	67	0.195906433	0.350877193	0.026315789	339	29
S1917	yobA	b1841	0	0	0.769	0.207	0.308	1857661	1858035	6	53.57142857	18	15	0.04	17	0.045333333	196	0.522666667	0.576	0.016	372	64
S1918	holE	b1842	0	0	0.743	0.3	0.536	1858174	1858404	0	228	228	228	1	228	1	228	1	1	0	228	29
S1919	yobB	b1843	0	0	0.763	0.211	0.204	1858737	1859162	4	85.2	61	61	0.143192488	177	0.415492958	155	0.363849765	0.462441315	0.009389671	423	28
S1920	exoX	b1844	0	0	0.74	0.016	0.032	1859186	1859848	12	51	29	104	0.156862745	195	0.294117647	134	0.202111614	0.33785822	0.018099548	660	54
S1921	ptrB	b1845	0	0	0.74	0.33	0.557	1859845	1861905	43	46.84090909	30	10	0.004852014	19	0.009218826	225	0.109170306	0.159631247	0.020863658	2058	92
S1922	yebE	b1846	0	0	0.8	0.186	0.299	1862115	1862774	18	34.73684211	25	7	0.010606061	37	0.056060606	122	0.184848485	0.271212121	0.027272727	657	46
S1923	yebF	b1847	0	0	0.621	0.392	0.439	1863101	1863457	1	178.5	178	65	0.182072829	354	1	291	0.81512605	1	0.00280112	354	28
S1925	purT	b1849	0	0	0.745	0.313	0.299	1863948	1865126	25	45.34615385	38.5	14	0.01187447	17	0.014418999	149	0.126378287	0.19677693	0.021204411	1176	108
S1926	eda	b1850	0	0	0.69	0.211	0.205	1865182	1865823	21	29.18181818	21	4	0.00623053	23	0.035825545	82	0.127725857	0.222741433	0.03271028	639	114
S1927	edd	b1851	0	0	0.823	0.269	0.282	1865860	1867671	38	46.46153846	28	11	0.00607064	15	0.008278146	186	0.102649007	0.155077263	0.020971302	1809	105
S1928	zwf	b1852	0	0	0.759	0.231	0.223	1867906	1869381	11	123	107	51	0.034552846	382	0.258807588	331	0.224254743	0.292682927	0.007452575	1473	126
S1929	yebK	b1853	0	0	0.816	0.242	0.316	1869719	1870540	14	54.8	37	113	0.137469586	121	0.147201946	150	0.182481752	0.289537713	0.01703163	819	92
S1930	pykA	b1854	0	0	0.795	0.266	0.299	1870718	1872160	20	68.71428571	62	1	0.000693001	85	0.058905059	207	0.143451143	0.25017325	0.013860014	1440	149
S1931	lpxM	b1855	0	0	0.661	0.335	0.176	1872291	1873262	4	194.4	82	351	0.361111111	371	0.381687243	452	0.465020576	0.549382716	0.004115226	969	60
S1932	yebA	b1856	0	0	0.778	0.305	0.305	1873382	1874704	12	101.7692308	35	19	0.0143613	249	0.188208617	317	0.239606954	0.413454271	0.009070295	1320	122
S1934	znuC	b1858	0	0	0.781	0.29	0.293	1875731	1876486	10	68.72727273	48	48	0.063492063	236	0.312169312	197	0.260582011	0.35978836	0.013227513	753	75
S1935	znuB	b1859	0	0	0.694	0.343	0.413	1876483	1877268	14	52.4	27	21	0.026717557	35	0.044529262	144	0.183206107	0.27480916	0.017811705	783	111
S1936	ruvB	b1860	0	0	0.599	0.178	0.199	1877415	1878425	0	1008	1008	1008	1	1008	1	1008	1	1	0	1008	145
S1937	ruvA	b1861	0	0	0.582	0.242	0.267	1878434	1879045	0	609	609	609	1	609	1	609	1	1	0	609	145
S1939	ruvC	b1863	0	0	0.606	0.361	0.326	1879923	1880444	2	174	19	4	0.007662835	23	0.044061303	498	0.954022989	0.990421456	0.003831418	519	146
S1940	yebC	b1864	0	0	0.777	0.335	0.318	1880479	1881219	1	370.5	370	83	0.112010796	738	1	657	0.886639676	1	0.001349528	738	133
S1941	nudB	b1865	0	0	0.732	0.312	0.547	1881248	1881730	2	161	173	297	0.614906832	470	0.973084886	297	0.614906832	0.973084886	0.004140787	480	81
S1942	aspS	b1866	1	1	0	0	0	1881818	1883590	0	1770	1770	1770	1	1770	1	1770	1	1	0	1770	153
S1954	racC	b1351	0	0	0.585	0.379	0.354	1894097	1894372	6	39.42857143	31	21	0.076086957	34	0.123188406	76	0.275362319	0.427536232	0.02173913	273	8
S1987	rusA	b0550	0	0	0.749	0.276	0.305	1915525	1915884	16	21.17647059	18	7	0.019444444	48	0.133333333	60	0.166666667	0.241666667	0.044444444	357	19
S2000	yecN	b1869	0	0	0.619	0.442	0.584	1922426	1922821	8	44	44	41	0.103535354	59	0.148989899	88	0.222222222	0.351010101	0.02020202	393	53
S2001	yecO	b1870	0	0	0.748	0.218	0.165	1922862	1923605	15	46.5	37	48	0.064516129	220	0.295698925	172	0.231182796	0.35483871	0.02016129	741	81
S2002	yecP	b1871	0	0	0.768	0.197	0.096	1923602	1924573	24	38.88	35	15	0.015432099	57	0.058641975	102	0.104938272	0.143004115	0.024691358	969	82
S2003	torZ	b1872	0	0	0.72	0.384	0.397	1924738	1927167	67	35.73529412	29.5	7	0.002880658	42	0.017283951	163	0.067078189	0.085596708	0.027572016	2427	23
S2004	torY	b1873	0	0	0.781	0.256	0.252	1927192	1928292	36	29.75675676	25	26	0.023614896	40	0.036330609	119	0.10808356	0.166212534	0.032697548	1098	27
S2006	yecM	b1875	0	0	0.733	0.414	0.493	1929440	1930006	5	94.5	103.5	49	0.086419753	188	0.331569665	139	0.245149912	0.439153439	0.008818342	564	53
S2007	argS	b1876	1	1	0	0	0	1930222	1931955	1	867	866.5	1639	0.945213379	1731	1	1639	0.945213379	1	0.000576701	1731	152
S2012	flhE	b1878	0	0	0.557	0.434	0.73	1934087	1934425	7	42.375	17	8	0.02359882	23	0.067846608	186	0.548672566	0.666666667	0.020648968	336	31
S2014	flhB	b1880	0	0	0.448	0.227	0.255	1936449	1937642	39	29.85	21	23	0.019262982	84	0.070351759	125	0.104690117	0.177554439	0.032663317	1191	120
S2021	cheZ	b1881	0	0	0.554	0.352	0.363	1941677	1942321	11	53.75	30	30	0.046511628	48	0.074418605	286	0.443410853	0.51627907	0.017054264	642	107
S2022	cheY	b1882	0	0	0.655	0.297	0.223	1942332	1942721	8	43.33333333	49	77	0.197435897	87	0.223076923	115	0.294871795	0.471794872	0.020512821	387	111
S2023	cheB	b1883	0	0	0.771	0.241	0.324	1942736	1943785	26	38.88888889	26	5	0.004761905	16	0.015238095	165	0.157142857	0.211428571	0.024761905	1047	110
S2024	cheR	b1884	0	0	0.707	0.316	0.446	1943788	1944648	11	71.75	35	8	0.009291521	273	0.317073171	265	0.307781649	0.419279907	0.012775842	858	116
S2025	tap	b1885	0	0	0.875	0.331	0.339	1944667	1946268	42	37.25581395	30	40	0.024968789	190	0.118601748	150	0.093632959	0.118601748	0.026217228	1599	22
S2026	tar	b1886	0	0	0.745	0.261	0.407	1946314	1947975	50	32.58823529	28	46	0.027677497	79	0.047533093	176	0.10589651	0.144404332	0.030084236	1659	39
S2027	cheW	b1887	0	0	0.492	0.419	0.446	1948120	1948623	11	42	33	15	0.029761905	47	0.093253968	104	0.206349206	0.375	0.021825397	501	115
S2028	cheA	b1888	0	0	0.919	0.324	0.362	1948644	1950608	52	37.0754717	30	32	0.016284987	69	0.035114504	126	0.064122137	0.083969466	0.026463104	1962	118
S2029	motB	b1889	0	0	0.502	0.502	0.662	1950613	1951539	14	61.8	57	88	0.094929881	103	0.111111111	204	0.220064725	0.257820928	0.015102481	924	105
S2030	motA	b1890	0	0	0.494	0.362	0.376	1951536	1952423	21	40.36363636	27	126	0.141891892	167	0.188063063	176	0.198198198	0.226351351	0.023648649	885	113
S2031	flhC	b1891	0	0	0.417	0.34	0.351	1952550	1953128	10	52.63636364	58	5	0.008635579	111	0.191709845	106	0.183074266	0.29015544	0.017271157	576	67
S2036	otsB	b1897	0	0	0.749	0.335	0.379	1954526	1955326	12	61.61538462	43	5	0.006242197	58	0.072409488	248	0.309612984	0.350811486	0.014981273	798	56
S2038	araH	b4460	0	0	0.804	0.325	0.333	1955493	1956482	26	36.66666667	36	57	0.057575758	95	0.095959596	99	0.1	0.136363636	0.026262626	987	46
S2039	araG	b1900	0	0	0.699	0.249	0.304	1956494	1958008	34	43.28571429	24	20	0.01320132	35	0.02310231	225	0.148514851	0.184158416	0.022442244	1512	51
S2041	yecI	b1902	0	0	0.832	0.401	0.168	1959864	1960367	23	21	8	8	0.015873016	11	0.021825397	97	0.192460317	0.214285714	0.045634921	501	19
S2043	yecR	b1904	0	0	0.693	0.345	0.401	1961162	1961485	15	20.25	10	38	0.117283951	63	0.194444444	85	0.262345679	0.274691358	0.046296296	321	21
S2044	ftn	b1905	0	0	0.755	0.315	0.382	1961656	1962153	31	15.5625	7	1	0.002008032	64	0.128514056	96	0.192771084	0.246987952	0.062248996	495	64
S2045	yecH	b1906	0	0	0.795	0.271	0.321	1962190	1962429	8	26.66666667	26	30	0.125	51	0.2125	77	0.320833333	0.466666667	0.033333333	237	32
S2046	tyrP	b1907	0	0	0.748	0.4	0.453	1962619	1963830	17	67.33333333	56.5	126	0.103960396	244	0.201320132	266	0.219471947	0.241749175	0.014026403	1209	64
S2047	yecA	b1908	0	0	0.779	0.296	0.362	1963892	1964557	10	60.54545455	59	8	0.012012012	53	0.07957958	150	0.225225225	0.376876877	0.015015015	663	34
S2051	pgsA	b1912	1	1	0	0	0	1965207	1965755	0	546	546	546	1	546	1	546	1	1	0	546	149
S2053	uvrY	b1914	0	0	0.789	0.249	0.288	1967641	1968297	28	22.65517241	16	58	0.088280061	223	0.339421613	165	0.251141553	0.339421613	0.04261796	654	109
S2054	yecF	b1915	0	0	0.709	0.315	0.371	1968756	1968980	3	56.25	67.5	53	0.235555556	60	0.266666667	82	0.364444444	0.728888889	0.013333333	222	25
S2055	sdiA	b1916	0	0	0.863	0.332	0.37	1969007	1969633	28	21.62068966	11	95	0.151515152	118	0.188197767	95	0.151515152	0.188197767	0.044657097	624	58
S2056	yecC	b1917	0	0	0.768	0.515	0.484	1969863	1970615	14	50.2	34	13	0.017264276	35	0.046480744	157	0.208499336	0.298804781	0.018592297	750	75
S2057	yecS	b1918	0	0	0.75	0.289	0.284	1970612	1971280	6	95.57142857	80	1	0.001494768	296	0.44245142	295	0.440956652	0.509715994	0.00896861	666	100
S2060	fliZ	b1921	0	0	0.8	0.329	0.32	1973275	1973862	33	17.29411765	14	14	0.023809524	15	0.025510204	95	0.161564626	0.176870748	0.056122449	585	29
S2062	fliC	b1923	0	0	0.348	0.235	0.242	1974756	1976408	77	21.19230769	16.5	16	0.009679371	33	0.019963702	112	0.067755596	0.084089534	0.046581972	1650	99
S2063	fliD	b1924	0	0	0.411	0.267	0.249	1976674	1978080	70	19.81690141	8	0	0	1	0.000710732	160	0.113717129	0.135749822	0.049751244	1404	113
S2064	fliS	b1925	0	0	0.414	0.278	0.281	1978105	1978515	9	41.1	22.5	16	0.03892944	17	0.04136253	140	0.340632603	0.399026764	0.02189781	408	115
S2065	fliT	b1926	0	0	0.803	0.286	0.309	1978515	1978880	12	28.15384615	8	8	0.021857923	61	0.166666667	121	0.330601093	0.475409836	0.032786885	363	36
S2066	amyA	b1927	0	0	0.794	0.256	0.243	1978958	1980445	45	32.34782609	18.5	1	0.000672043	50	0.033602151	273	0.183467742	0.198924731	0.030241935	1485	37
S2067	yedD	b1928	0	0	0.709	0.197	0.21	1980479	1980892	3	103.5	107.5	7	0.016908213	133	0.321256039	191	0.461352657	0.676328502	0.007246377	411	22
S2068	yedE	b1929	0	0	0.717	0.289	0.352	1981079	1982284	22	52.43478261	44	1	0.000829187	2	0.001658375	118	0.097844113	0.179933665	0.018242123	1203	37
S2069	yedF	b1930	0	0	0.596	0.233	0.317	1982281	1982514	8	26	21	27	0.115384615	43	0.183760684	64	0.273504274	0.478632479	0.034188034	231	37
S2072	ydcM	b1432	0	0	0.795	0.312	0.32	1983331	1984137	19	40.35	27.5	29	0.035935564	34	0.042131351	151	0.187112763	0.304832714	0.02354399	804	33
S2076	fliE	b1937	0	0	0.736	0.348	0.359	1989322	1989636	6	45	24	7	0.022222222	51	0.161904762	176	0.558730159	0.726984127	0.019047619	312	117
S2078	fliG	b1939	0	0	0.492	0.311	0.253	1991502	1992497	12	76.61538462	74	74	0.074297189	266	0.267068273	192	0.192771084	0.270080321	0.012048193	993	116
S2079	fliH	b1940	0	0	0.511	0.298	0.37	1992490	1993176	12	52.84615385	48	104	0.151382824	152	0.22125182	119	0.173216885	0.247452693	0.017467249	684	111
S2080	fliI	b1941	0	0	0.519	0.414	0.721	1993176	1994549	32	41.63636364	30	57	0.041484716	59	0.04294032	220	0.160116448	0.195778748	0.023289665	1371	118
S2082	fliK	b1943	0	0	0.397	0.262	0.249	1994909	1996036	15	70.5	43.5	6	0.005319149	137	0.121453901	155	0.137411348	0.257092199	0.013297872	1125	103
S2083	fliL	b1944	0	0	0.797	0.307	0.37	1996141	1996605	8	51.66666667	51	51	0.109677419	69	0.148387097	107	0.230107527	0.367741935	0.017204301	462	99
S2084	fliM	b1945	0	0	0.596	0.229	0.241	1996610	1997614	16	59.11764706	45	70	0.069651741	134	0.133333333	137	0.136318408	0.194029851	0.015920398	1002	115
S2085	fliN	b1946	0	0	0.531	0.376	0.381	1997611	1998024	14	27.6	10	107	0.258454106	141	0.34057971	107	0.258454106	0.34057971	0.033816425	411	119
S2088	fliQ	b1949	0	0	0.484	0.3	0.255	1999167	1999436	7	33.75	21	38	0.140740741	107	0.396296296	89	0.32962963	0.396296296	0.025925926	267	118
S2089	fliR	b1950	0	0	0.496	0.422	0.42	1999445	2000230	24	31.44	24	34	0.043256997	105	0.133587786	96	0.122137405	0.208651399	0.030534351	783	119
S2090	rcsA	b1951	0	0	0.856	0.207	0.201	2000515	2001138	8	69.33333333	30	27	0.043269231	168	0.269230769	231	0.370192308	0.41025641	0.012820513	621	21
S2091	dsrB	b1952	0	0	0.765	0.32	0.528	2001182	2001370	6	27	28	34	0.17989418	59	0.312169312	53	0.28042328	0.502645503	0.031746032	186	27
S2092	yodD	b1953	0	0	0.82	0.29	0.386	2001533	2001760	6	32.57142857	18	40	0.175438596	53	0.23245614	74	0.324561404	0.403508772	0.026315789	225	17
S2096	yodC	b1957	0	0	0.751	0.288	0.416	2004735	2004917	5	30.5	27	64	0.349726776	104	0.568306011	64	0.349726776	0.568306011	0.027322404	180	28
S2097	yedI	b1958	0	0	0.7	0.345	0.553	2004996	2005913	18	48.31578947	33	6	0.006535948	30	0.032679739	119	0.12962963	0.25708061	0.019607843	915	77
S2098	yedA	b1959	0	0	0.768	0.398	0.413	2006086	2007006	18	48.47368421	35	32	0.034744843	60	0.06514658	139	0.15092291	0.26927253	0.019543974	918	103
S2099	vsr	b1960	0	0	0.829	0.315	0.334	2006995	2007465	8	52.33333333	39	110	0.233545648	146	0.309978769	110	0.233545648	0.348195329	0.016985138	468	42
S2100	dcm	b1961	0	0	0.658	0.341	0.458	2007446	2008864	27	50.67857143	35.5	19	0.013389711	65	0.045806906	165	0.11627907	0.199436223	0.019027484	1416	68
S2111	hchA	b1967	0	0	0.746	0.275	0.137	2014627	2015499	35	24.25	17.5	15	0.017182131	84	0.096219931	72	0.082474227	0.112256586	0.040091638	870	36
S2112	yedV	b1968	0	0	0.825	0.354	0.392	2015585	2016943	32	41.18181818	25	28	0.020603385	37	0.027225901	201	0.14790287	0.258278146	0.023546726	1356	30
S2113	yedW	b1969	0	0	0.568	0.346	0.385	2016943	2017614	19	33.6	21.5	67	0.099702381	102	0.151785714	164	0.244047619	0.299107143	0.02827381	669	25
S2114	yedX	b1970	0	0	0.79	0.224	0.246	2017747	2018160	11	34.5	16.5	1	0.002415459	2	0.004830918	97	0.234299517	0.413043478	0.026570048	411	63
S2116	yedZ	b1972	0	0	0.779	0.322	0.343	2019274	2019909	23	26.5	18.5	38	0.059748428	100	0.157232704	63	0.099056604	0.198113208	0.036163522	633	99
S2117	yodA	b1973	0	0	0.775	0.302	0.201	2020167	2020817	14	43.4	35	21	0.032258065	29	0.044546851	105	0.161290323	0.25499232	0.021505376	648	19
S2142	ydfU	b1560	0	0	0.678	0.29	0.319	2037788	2038774	21	44.86363636	28	13	0.013171226	71	0.071935157	219	0.221884498	0.236068896	0.021276596	984	16
S2143	hokD	b1562	0	0	0.836	0.234	0.245	2039294	2039506	6	30.42857143	23	71	0.333333333	105	0.492957746	71	0.333333333	0.492957746	0.028169014	210	10
S2148	yeeI	b1976	0	0	0.713	0.401	0.469	2041906	2042742	13	59.78571429	32	41	0.048984468	75	0.089605735	164	0.195937873	0.268817204	0.015531661	834	104
S2160	amn	b1982	0	0	0.771	0.33	0.342	2047751	2049205	54	26.45454545	13	3	0.002061856	12	0.008247423	149	0.102405498	0.173195876	0.037113402	1452	66
S2161	yeeN	b1983	0	0	0.744	0.29	0.293	2049548	2050264	15	44.8125	33.5	6	0.008368201	48	0.066945607	257	0.358437936	0.423988842	0.020920502	714	43
S2165	cbl	b1987	0	0	0.799	0.223	0.238	2052641	2053591	30	30.67741935	18	46	0.048370137	124	0.130389064	115	0.120925342	0.196635121	0.031545741	948	55
S2166	nac	b1988	0	0	0.817	0.431	0.317	2053693	2054610	25	35.30769231	35.5	71	0.077342048	72	0.078431373	96	0.104575163	0.159041394	0.027233115	915	47
S2168	erfK	b1990	0	0	0.713	0.242	0.325	2055069	2056004	22	40.69565217	29	58	0.061965812	188	0.200854701	130	0.138888889	0.240384615	0.023504274	933	22
S2169	cobT	b1991	0	0	0.795	0.215	0.238	2056066	2057145	18	56.84210526	38	79	0.073148148	82	0.075925926	234	0.216666667	0.312962963	0.016666667	1077	93
S2170	cobS	b1992	0	0	0.81	0.214	0.269	2057157	2057900	22	32.34782609	21	7	0.009408602	8	0.010752688	155	0.208333333	0.262096774	0.029569892	741	91
S2177	yeeX	b2007	0	0	0.797	0.349	0.398	2061887	2062282	4	79.2	64	135	0.340909091	199	0.502525253	135	0.340909091	0.502525253	0.01010101	393	49
S2193	sbcB	b2011	0	0	0.702	0.371	0.387	2071243	2072667	28	49.13793103	27	14	0.009824561	19	0.013333333	248	0.174035088	0.247719298	0.019649123	1422	107
S2194	yeeD	b2012	0	0	0.812	0.269	0.192	2072710	2072937	5	38	24.5	20	0.087719298	27	0.118421053	131	0.574561404	0.701754386	0.021929825	225	18
S2195	yeeE	b2013	0	0	0.727	0.293	0.318	2072951	2074009	35	29.41666667	17.5	17	0.01605288	40	0.037771483	124	0.117091596	0.148253069	0.033050047	1056	36
S2196	yeeF	b2014	0	0	0.712	0.318	0.51	2074188	2075546	13	97.07142857	68	84	0.061810155	256	0.188373804	315	0.231788079	0.350993377	0.009565857	1356	49
S2197	yeeY	b2015	0	0	0.769	0.458	0.505	2075759	2076742	14	65.6	54	9	0.009146341	137	0.139227642	189	0.192073171	0.332317073	0.014227642	981	51
S2198	yeeZ	b2016	0	0	0.798	0.272	0.321	2076788	2077612	13	58.92857143	37	1	0.001212121	30	0.036363636	307	0.372121212	0.429090909	0.015757576	822	108
S2201	yefM	b2017	0	0	0	0	0	2078701	2078973	3	68.25	39.5	193	0.706959707	198	0.725274725	193	0.706959707	0.725274725	0.010989011	270	45
S2202	hisG	b2019	0	0	0.791	0.021	0.014	2079443	2080342	16	52.94117647	57	4	0.004444444	76	0.084444444	142	0.157777778	0.311111111	0.017777778	897	141
S2203	hisD	b2020	0	0	0.761	0.01	0.002	2080348	2081652	27	46.60714286	36.5	90	0.068965517	95	0.072796935	241	0.18467433	0.214559387	0.020689655	1302	143
S2204	hisC	b2021	0	0	0.762	0.011	0.012	2081649	2082719	15	66.9375	60.5	78	0.072829132	151	0.140989729	193	0.180205415	0.267040149	0.014005602	1068	143
S2205	hisB	b2022	0	0	0.72	0.012	0.024	2082719	2083786	16	62.82352941	38	5	0.004681648	17	0.015917603	175	0.163857678	0.264981273	0.014981273	1065	81
S2206	hisH	b2023	0	0	0.683	0.011	0.023	2083786	2084376	9	59.1	43.5	27	0.045685279	137	0.231810491	131	0.221658206	0.313028765	0.015228426	588	143
S2207	hisA	b2024	0	0	0.679	0.014	0.022	2084376	2085113	10	67.09090909	43	43	0.058265583	170	0.230352304	145	0.196476965	0.287262873	0.013550136	735	138
S2208	hisF	b2025	0	0	0.759	0.011	0.012	2085095	2085871	11	64.75	52.5	174	0.223938224	245	0.315315315	174	0.223938224	0.315315315	0.014157014	774	143
S2209	hisI	b2026	0	0	0.792	0.015	0.025	2085865	2086476	8	68	34	105	0.171568627	111	0.181372549	188	0.307189542	0.509803922	0.013071895	609	143
S2210	cld	b2027	0	0	0.81	0.38	0.446	2086662	2087675	5	169	59	43	0.042406312	649	0.640039448	606	0.597633136	0.6617357	0.004930966	1011	22
S2212	gnd	b2029	0	0	0.781	0.251	0.282	2089155	2090561	20	67	23	10	0.007107321	17	0.012082445	346	0.245913291	0.353233831	0.014214641	1404	112
S2222	rfbX	b2037	0	0	0.738	0.291	0.338	2096813	2098069	1	628.5	628	141	0.112171838	1254	1	1115	0.887032617	1	0.000795545	1254	42
S2223	rfbC	b2038	0	0	0.745	0.35	0.331	2098085	2098630	1	273	272.5	179	0.327838828	543	1	366	0.67032967	1	0.001831502	543	104
S2225	rfbA	b2039	0	0	0.809	0.314	0.223	2098634	2099512	1	439.5	439	647	0.736063709	876	1	647	0.736063709	1	0.001137656	876	75
S2226	rfbD	b2040	0	0	0.826	0.279	0.312	2099571	2100470	6	128.5714286	146	119	0.132222222	328	0.364444444	219	0.243333333	0.407777778	0.006666667	897	105
S2227	rfbB	b2041	0	0	0.817	0.37	0.423	2100470	2101555	5	181	121.5	37	0.034069982	78	0.071823204	448	0.41252302	0.703499079	0.004604052	1083	73
S2228	galF	b2042	0	0	0.786	0.354	0.386	2101928	2102821	18	47.05263158	29	5	0.005592841	23	0.025727069	175	0.195749441	0.25950783	0.020134228	891	18
S2229	wcaM	b2043	0	0	0.747	0.228	0.493	2102996	2104390	30	45	30	64	0.045878136	71	0.050896057	185	0.132616487	0.202867384	0.021505376	1392	17
S2230	wcaL	b2044	0	0	0.736	0.359	0.421	2104401	2105621	32	37	21	1	0.000819001	5	0.004095004	129	0.105651106	0.15970516	0.026208026	1218	118
S2231	wcaK	b2045	0	0	0.756	0.219	0.162	2105618	2106898	32	38.81818182	26	20	0.015612802	89	0.069476971	117	0.091334895	0.163934426	0.024980484	1278	26
S2232	wzxC	b2046	0	0	0.81	0.245	0.318	2107078	2108556	46	31.46808511	27	11	0.007437458	49	0.033130494	113	0.076402975	0.118999324	0.031102096	1476	48
S2233	wcaJ	b2047	0	0	0.669	0.355	0.336	2108558	2109952	37	36.71052632	24.5	18	0.012903226	49	0.035125448	219	0.156989247	0.162724014	0.026523297	1392	102
S2234	cpsG	b2048	0	0	0.751	0.244	0.26	2110007	2111377	33	40.32352941	26.5	31	0.022611233	79	0.057622174	197	0.143690737	0.180160467	0.024070022	1368	113
S2235	cpsB	b2049	0	0	0.85	0.353	0.412	2111570	2113006	36	38.83783784	28	57	0.039665971	107	0.074460682	178	0.123869172	0.131524008	0.025052192	1434	107
S2236	wcaI	b2050	0	0	0.768	0.333	0.29	2113009	2114232	26	45.33333333	33	28	0.022875817	44	0.035947712	146	0.119281046	0.172385621	0.02124183	1221	54
S2237	nudD	b2051	0	0	0.822	0.298	0.336	2114229	2114708	7	60	30	12	0.025	198	0.4125	186	0.3875	0.439583333	0.014583333	477	31
S2238	fcl	b2052	0	0	0.763	0.376	0.446	2114708	2115676	15	60.5625	50.5	35	0.036119711	50	0.051599587	172	0.17750258	0.268317853	0.015479876	966	45
S2239	gmd	b2053	0	0	0.766	0.288	0.315	2115679	2116800	34	32.05714286	21	21	0.018716578	91	0.081105169	132	0.117647059	0.180035651	0.03030303	1119	76
S2240	wcaF	b2054	0	0	0.815	0.257	0.234	2116826	2117374	53	10.16666667	7	17	0.030965392	33	0.06010929	47	0.0856102	0.120218579	0.096539162	546	29
S2246	wcaB	b2058	0	0	0.761	0.343	0.386	2120292	2120780	13	34.92857143	17	1	0.00204499	21	0.042944785	122	0.249488753	0.343558282	0.026584867	486	32
S2249	wzb	b2061	0	0	0.755	0.247	0.253	2123880	2124323	9	44.4	59.5	3	0.006756757	7	0.015765766	85	0.191441441	0.380630631	0.02027027	441	74
S2250	wza	b2062	0	0	0.848	0.2	0.23	2124329	2125468	35	31.66666667	11	94	0.08245614	309	0.271052632	249	0.218421053	0.271052632	0.030701754	1137	49
S2251	yegH	b2063	0	0	0.849	0.302	0.352	2126127	2127710	21	72	49.5	53	0.033459596	64	0.04040404	298	0.188131313	0.263888889	0.013257576	1581	45
S2252	asmA	b2064	0	0	0.723	0.413	0.469	2128159	2130012	9	185.4	138.5	145	0.078209277	170	0.091693635	441	0.237864078	0.379719525	0.004854369	1851	68
S2253	dcd	b2065	0	0	0.731	0.251	0.253	2130034	2130615	1	291	290.5	577	0.991408935	579	1	577	0.991408935	1	0.001718213	579	135
S2254	udk	b2066	0	0	0.466	0.389	0.47	2130707	2131348	7	80.25	51	14	0.021806854	115	0.179127726	236	0.367601246	0.549844237	0.010903427	639	72
S2258	alkA	b2068	0	0	0.767	0.414	0.402	2136535	2137383	13	60.64285714	36	31	0.036513545	100	0.11778563	198	0.233215548	0.263839812	0.015312132	846	107
S2261	yegK	b2072	0	0	0.792	0.283	0.287	2140818	2141579	21	34.63636364	26.5	28	0.036745407	103	0.135170604	101	0.132545932	0.17847769	0.027559055	759	22
S2262	yegL	b2073	0	0	0.797	0.32	0.407	2141576	2142235	22	28.69565217	17	24	0.036363636	31	0.046969697	73	0.110606061	0.186363636	0.033333333	657	29
S2266	mdtC	b2076	0	0	0.774	0.258	0.279	2148042	2151107	52	57.8490566	40	4	0.001304631	27	0.008806262	189	0.061643836	0.091650359	0.016960209	3063	79
S2267	mdtD	b2077	0	0	0.762	0.297	0.324	2151108	2152523	28	48.82758621	42	46	0.032485876	67	0.047316384	159	0.112288136	0.190677966	0.019774011	1413	51
S2268	baeS	b2078	0	0	0.762	0.342	0.352	2152520	2153923	25	54	38.5	13	0.009259259	53	0.037749288	270	0.192307692	0.321225071	0.017806268	1401	67
S2269	baeR	b2079	0	0	0.725	0.38	0.635	2153920	2154642	14	48.2	26	26	0.035961272	50	0.069156293	172	0.237897649	0.392807746	0.019363762	720	52
S2270	yegP	b2080	0	0	0.742	0.218	0.262	2154794	2155165	2	124	117	162	0.435483871	254	0.682795699	162	0.435483871	0.682795699	0.005376344	369	45
S2271	yegQ	b2081	0	0	0.782	0.287	0.23	2155312	2156673	20	64.85714286	46	46	0.033773862	94	0.069016153	210	0.154185022	0.276064611	0.014684288	1359	92
S2273	yegR	b2085	0	0	0.721	0.412	0.397	2157015	2157392	8	42	35	47	0.124338624	62	0.164021164	168	0.444444444	0.5	0.021164021	375	23
S2274	yegS	b2086	0	0	0.786	0.307	0.316	2157738	2158637	35	25	19.5	14	0.015555556	37	0.041111111	126	0.14	0.184444444	0.038888889	897	74
S2277	gatD	b2091	0	0	0.825	0.302	0.356	2159598	2160638	41	24.78571429	15.5	15	0.014409222	44	0.042267051	100	0.096061479	0.110470701	0.039385207	1038	25
S2280	gatC	b2092	0	0	0.797	0.33	0.314	2161463	2162818	64	20.86153846	15	10	0.007374631	25	0.018436578	134	0.098820059	0.128318584	0.04719764	1353	20
S2281	gatB	b2093	0	0	0.783	0.349	0.337	2162822	2163106	5	47.5	44	50	0.175438596	116	0.407017544	110	0.385964912	0.435087719	0.01754386	282	19
S2282	gatA	b2094	0	0	0.88	0.334	0.358	2163137	2163589	22	19.69565217	24	13	0.028697572	60	0.132450331	47	0.103752759	0.158940397	0.048565121	450	13
S2283	gatZ	b2095	0	0	0.728	0.265	0.207	2163599	2164861	79	15.7875	11	15	0.011876485	67	0.053048298	72	0.057007126	0.077593032	0.062549485	1260	16
S2284	gatY	b2096	0	0	0.791	0.36	0.463	2164890	2165744	30	27.58064516	16	3	0.003508772	42	0.049122807	152	0.177777778	0.196491228	0.035087719	852	59
S2285	fbaB	b2097	0	0	0.833	0.371	0.447	2166052	2167104	41	25.07142857	15.5	37	0.035137702	44	0.041785375	100	0.094966762	0.140550807	0.038936372	1050	21
S2287	yegV	b2100	0	0	0.666	0.353	0.33	2168144	2169109	31	30.1875	27	22	0.022774327	95	0.098343685	123	0.127329193	0.179089027	0.032091097	963	33
S2288	yegW	b2101	0	0	0.724	0.329	0.407	2169083	2169829	26	27.66666667	10	146	0.195448461	153	0.204819277	146	0.195448461	0.204819277	0.03480589	744	43
S2289	yegX	b2102	0	0	0.709	0.374	0.359	2169877	2170698	28	28.34482759	23	34	0.04136253	38	0.04622871	87	0.105839416	0.192214112	0.03406326	819	18
S2290	thiD	b2103	0	0	0.766	0.271	0.251	2170763	2171563	33	23.55882353	12	133	0.166042447	159	0.198501873	133	0.166042447	0.198501873	0.041198502	798	116
S2291	thiM	b2104	0	0	0.831	0.314	0.324	2171560	2172348	16	46.41176471	29	3	0.003802281	7	0.00887199	121	0.153358682	0.231939163	0.020278834	786	38
S2292	yohL	b2105	0	0	0.726	0.28	0.344	2172571	2172843	8	30.33333333	39	8	0.029304029	14	0.051282051	55	0.201465201	0.366300366	0.029304029	270	32
S2296	yehB	b2109	0	0	0.827	0.253	0.252	2175483	2177963	97	25.31632653	15	48	0.019347037	67	0.02700524	229	0.092301491	0.134623136	0.039097138	2478	20
S2298	yehD	b2111	0	0	0.719	0.272	0.283	2178734	2179258	14	35	32	7	0.013333333	34	0.064761905	79	0.15047619	0.262857143	0.026666667	522	15
S2301	yehE	b2112	0	0	0.821	0.247	0.207	2180328	2180609	7	35.25	16.5	11	0.039007092	21	0.074468085	106	0.375886525	0.663120567	0.024822695	279	15
S2302	mrp	b2113	0	0	0.815	0.245	0.233	2180871	2181980	15	69.375	47.5	52	0.046846847	124	0.111711712	186	0.167567568	0.284684685	0.013513514	1107	145
S2303	metG	b2114	1	1	0	0	0	2182112	2184145	4	406.8	27	1804	0.886922321	1987	0.976892822	1804	0.886922321	0.976892822	0.001966568	2031	153
S2313	yehL	b2119	0	0	0.772	0.323	0.344	2194722	2195876	33	33.97058824	18	77	0.066666667	154	0.133333333	155	0.134199134	0.162770563	0.028571429	1152	24
S2314	yehM	b2120	0	0	0.777	0.308	0.305	2195887	2198166	49	45.6	23.5	23	0.010087719	41	0.017982456	262	0.114912281	0.196052632	0.021491228	2277	12
S2315	yehP	b2121	0	0	0.719	0.169	0.163	2198159	2199295	19	56.85	43	1	0.000879507	224	0.197009675	223	0.196130167	0.219876869	0.016710642	1134	18
S2316	yehQ	b2122	0	0	0.72	0.27	0.267	2199292	2201295	41	47.71428571	31.5	36	0.017964072	41	0.020459082	189	0.094311377	0.106287425	0.020459082	2001	16
S2319	yehR	b2123	0	0	0.765	0.37	0.313	2202196	2202657	14	30.8	23	30	0.064935065	91	0.196969697	94	0.203463203	0.235930736	0.03030303	459	19
S2324	yehT	b2125	0	0	0.796	0.289	0.369	2203991	2204710	17	40	28	5	0.006944444	44	0.061111111	160	0.222222222	0.251388889	0.023611111	717	89
S2325	yehU	b2126	0	0	0.929	0.397	0.467	2204707	2206392	27	60.21428571	37	3	0.001779359	14	0.008303677	194	0.115065243	0.185053381	0.016014235	1683	71
S2329	ylcE	b0563	0	0	0.624	0.358	0.399	2208707	2208976	13	19.28571429	11	25	0.092592593	32	0.118518519	72	0.266666667	0.292592593	0.048148148	267	14
S2341	yohO	b4542	0	0	0.642	0.272	0.381	2217875	2217982	6	15.42857143	15	20	0.185185185	21	0.194444444	42	0.388888889	0.527777778	0.055555556	105	12
S2342	yehW	b2128	0	0	0.692	0.227	0.172	2217963	2218694	16	43.05882353	26	14	0.019125683	16	0.021857923	255	0.348360656	0.404371585	0.021857923	729	67
S2343	yehX	b2129	0	0	0.693	0.264	0.201	2218699	2219625	22	40.30434783	28	28	0.030204962	72	0.077669903	111	0.1197411	0.21574973	0.02373247	924	64
S2344	yehY	b2130	0	0	0.82	0.266	0.115	2219618	2220775	33	34.05882353	24.5	113	0.097582038	138	0.119170984	151	0.130397237	0.187392055	0.028497409	1155	47
S2345	yehZ	b2131	0	0	0.775	0.396	0.458	2220782	2221699	21	41.72727273	25.5	28	0.030501089	50	0.054466231	189	0.205882353	0.312636166	0.022875817	915	53
S2346	bglX	b2132	0	0	0.761	0.298	0.35	2221951	2224248	36	62.10810811	39	8	0.003481288	37	0.016100957	401	0.174499565	0.192341166	0.015665796	2295	83
S2347	dld	b2133	0	0	0.924	0.303	0.366	2224444	2226159	43	39	33.5	24	0.013986014	69	0.04020979	155	0.09032634	0.116550117	0.025058275	1713	44
S2349	yohC	b2135	0	0	0.828	0.369	0.434	2227303	2227890	12	45.23076923	22	41	0.069727891	60	0.102040816	210	0.357142857	0.413265306	0.020408163	585	54
S2350	yohD	b2136	0	0	0.8	0.321	0.399	2228024	2228638	7	76.875	38	335	0.544715447	377	0.61300813	335	0.544715447	0.61300813	0.011382114	612	42
S2354	dusC	b2140	0	0	0.812	0.277	0.291	2231683	2232630	30	30.58064516	18	124	0.130801688	131	0.138185654	153	0.161392405	0.219409283	0.03164557	945	88
S2355	yohJ	b2141	0	0	0.719	0.206	0.194	2232869	2233267	10	36.27272727	31	10	0.025062657	38	0.095238095	83	0.20802005	0.34085213	0.025062657	396	86
S2356	yohK	b2142	0	0	0.766	0.225	0.252	2233264	2233959	20	33.14285714	24	34	0.048850575	59	0.084770115	122	0.175287356	0.267241379	0.028735632	693	111
S2357	cdd	b2143	0	0	0.752	0.38	0.436	2234089	2234973	11	73.75	38	20	0.02259887	55	0.062146893	352	0.397740113	0.483615819	0.012429379	882	56
S2358	sanA	b2144	0	0	0.812	0.308	0.329	2235123	2235842	38	18.46153846	12	13	0.018055556	49	0.068055556	74	0.102777778	0.1375	0.052777778	717	60
S2359	yeiS	b2145	0	0	0.673	0.292	0.311	2235845	2236084	7	30	19.5	5	0.020833333	75	0.3125	85	0.354166667	0.4875	0.029166667	237	17
S2360	yeiT	b2146	0	0	0.919	0.326	0.341	2236278	2237516	50	24.29411765	12	1	0.000807103	7	0.005649718	129	0.104116223	0.153349475	0.040355125	1236	33
S2362	mglC	b2148	0	0	0.79	0.318	0.313	2238759	2239769	39	25.275	17	16	0.015825915	47	0.046488625	118	0.116716123	0.152324431	0.038575668	1008	41
S2363	mglA	b2149	0	0	0.691	0.413	0.617	2239785	2241305	55	27.16071429	12	7	0.004602235	15	0.009861933	158	0.103879027	0.117028271	0.036160421	1518	44
S2364	mglB	b2150	0	0	0.48	0.275	0.222	2241366	2242364	26	37	31	44	0.044044044	51	0.051051051	115	0.115115115	0.194194194	0.026026026	996	56
S2365	galS	b2151	0	0	0.745	0.278	0.289	2242644	2243684	23	43.375	38	1	0.000960615	81	0.077809798	94	0.090297791	0.148895293	0.02209414	1038	35
S2366	yeiB	b2152	0	0	0.773	0.208	0.135	2243826	2244902	25	41.42307692	28.5	25	0.023212628	59	0.054781801	174	0.161559889	0.181987001	0.023212628	1074	54
S2367	folE	b2153	1	1	0	0	0	2244919	2245587	1	334.5	334	164	0.245142003	666	1	504	0.753363229	1	0.001494768	666	132
S2370	lysP	b2156	0	0	0.676	0.37	0.378	2248995	2250464	12	113.0769231	60	120	0.081632653	167	0.113605442	513	0.348979592	0.366666667	0.008163265	1467	64
S2371	yeiE	b2157	0	0	0.808	0.317	0.335	2250670	2251551	15	55.125	46	41	0.046485261	92	0.10430839	182	0.206349206	0.301587302	0.017006803	879	119
S2372	yeiH	b2158	0	0	0.755	0.379	0.396	2251650	2252699	21	47.72727273	41.5	54	0.051428571	78	0.074285714	155	0.147619048	0.195238095	0.02	1047	91
S2373	nfo	b2159	0	0	0.784	0.322	0.294	2252773	2253630	17	47.66666667	21.5	117	0.136363636	224	0.261072261	121	0.141025641	0.262237762	0.01981352	855	51
S2374	yeiI	b2160	0	0	0.771	0.288	0.334	2253633	2254721	18	57.31578947	57	71	0.065197429	117	0.107438017	136	0.124885216	0.177226814	0.016528926	1086	13
S2375	yeiJ	b2161	0	0	0.726	0.237	0.157	2254777	2256027	30	40.35483871	22	14	0.011191047	106	0.084732214	192	0.153477218	0.247801759	0.023980815	1248	26
S2376	rihB	b2162	0	0	0.818	0.311	0.317	2256127	2257068	54	17.12727273	7	20	0.021231423	21	0.022292994	84	0.089171975	0.128450106	0.057324841	939	24
S2377	yeiL	b2163	0	0	0.751	0.324	0.334	2257238	2257816	18	30.47368421	11	38	0.065630397	50	0.086355786	136	0.234887737	0.321243523	0.031088083	576	17
S2378	yeiM	b2164	0	0	0.722	0.281	0.297	2257964	2259214	37	32.92105263	20.5	2	0.001598721	52	0.041566747	167	0.133493205	0.183053557	0.029576339	1248	55
S2379	yeiN	b2165	0	0	0.797	0.283	0.153	2259308	2260246	28	32.37931034	18	64	0.068157614	189	0.201277955	154	0.16400426	0.205537806	0.029818956	936	23
S2380	yeiC	b2166	0	0	0.773	0.288	0.306	2260234	2261175	45	20.47826087	10.5	10	0.010615711	30	0.031847134	122	0.129511677	0.173036093	0.047770701	939	16
S2381	fruA	b2167	0	0	0.813	0.315	0.323	2261599	2263290	38	43.38461538	23	13	0.007683215	15	0.008865248	176	0.104018913	0.138888889	0.022458629	1689	64
S2382	fruK	b2168	0	0	0.794	0.309	0.286	2263307	2264245	3	234.75	113.5	10	0.010649627	23	0.024494143	701	0.746538871	0.974440895	0.003194888	936	70
S2383	fruB	b2169	0	0	0.762	0.287	0.283	2264245	2265375	16	66.52941176	43	44	0.038903625	55	0.048629531	175	0.154730327	0.230769231	0.014146773	1128	46
S2384	setB	b2170	0	0	0.708	0.2	0.171	2265743	2266921	22	51.26086957	21	1	0.000848176	140	0.118744699	255	0.216284987	0.340118745	0.018659881	1176	27
S2388	yeiQ	b2172	0	0	0.757	0.279	0.279	2268901	2270367	29	48.9	36.5	121	0.082481254	139	0.094751193	207	0.141104294	0.190184049	0.019768234	1464	40
S2389	yeiR	b2173	0	0	0.755	0.394	0.449	2270485	2271471	19	49.35	30.5	137	0.138804458	186	0.188449848	186	0.188449848	0.311043566	0.019250253	984	70
S2390	yeiU	b2174	0	0	0.772	0.292	0.147	2271510	2272223	6	102	17	310	0.434173669	324	0.453781513	310	0.434173669	0.5	0.008403361	711	44
S2391	spr	b2175	0	0	0.776	0.334	0.468	2272635	2273201	1	283.5	283	543	0.957671958	564	1	543	0.957671958	1	0.001763668	564	50
S2392	rtn	b2176	0	0	0.719	0.373	0.454	2273382	2274938	35	43.25	31	7	0.004495825	45	0.028901734	177	0.113680154	0.134874759	0.022479127	1554	28
S2393	yejA	b2177	0	0	0.723	0.229	0.254	2275020	2276834	54	33	30	11	0.006060606	48	0.026446281	96	0.052892562	0.095316804	0.029752066	1812	81
S2394	yejB	b2178	0	0	0.761	0.283	0.317	2276835	2277929	18	57.63157895	36	3	0.002739726	5	0.00456621	213	0.194520548	0.291324201	0.016438356	1092	85
S2395	yejE	b2179	0	0	0.697	0.272	0.286	2277929	2278954	30	33.09677419	17	7	0.006822612	26	0.025341131	177	0.17251462	0.189083821	0.029239766	1023	85
S2396	yejF	b2180	0	0	0.81	0.239	0.232	2278956	2280545	28	54.82758621	31	8	0.005031447	63	0.039622642	217	0.136477987	0.224528302	0.017610063	1587	81
S2397	yejG	b2181	0	0	0.775	0.236	0.327	2280549	2280893	3	86.25	87.5	115	0.333333333	123	0.356521739	161	0.466666667	0.64057971	0.008695652	342	29
S2398	bcr	b2182	0	0	0.717	0.443	0.491	2281226	2282416	27	42.53571429	38.5	109	0.091519731	114	0.095717884	111	0.093198992	0.160369437	0.022670025	1188	119
S2399	rsuA	b2183	0	0	0.798	0.228	0.228	2282444	2283139	10	63.27272727	30	3	0.004310345	51	0.073275862	326	0.468390805	0.511494253	0.014367816	693	115
S2400	yejH	b2184	0	0	0.797	0.265	0.257	2283289	2285049	30	56.80645161	36	10	0.005678592	153	0.086882453	167	0.094832482	0.165814878	0.017035775	1758	90
S2401	rplY	b2185	0	0	0.38	0.264	0.257	2285174	2285458	0	282	282	282	1	282	1	282	1	1	0	282	151
S2402	yejK	b2186	0	0	0.737	0.282	0.458	2285597	2286604	10	91.63636364	67	48	0.047619048	95	0.094246032	205	0.203373016	0.26984127	0.009920635	1005	72
S2403	yejL	b2187	0	0	0.915	0.301	0.348	2286786	2287013	3	57	70.5	75	0.328947368	141	0.618421053	81	0.355263158	0.618421053	0.013157895	225	58
S2404	yejM	b2188	1	1	0	0	0	2287033	2288793	1	880.5	880	208	0.118114708	1758	1	1552	0.881317433	1	0.000567859	1758	69
S2406	yejO	b2190	0	0	0.713	0.269	0.395	2289047	2291557	61	40.5	39.5	12	0.004778973	45	0.017921147	162	0.064516129	0.086818001	0.02429311	2508	24
S2407	narP	b2193	0	0	0.823	0.319	0.323	2291958	2292605	20	30.85714286	22	79	0.12191358	115	0.177469136	144	0.222222222	0.276234568	0.030864198	645	77
S2408	ccmH	b2194	0	0	0.758	0.382	0.357	2292816	2293868	26	39	33	60	0.056980057	136	0.129154796	146	0.138651472	0.235517569	0.024691358	1050	75
S2409	ccmG	b2195	0	0	0.786	0.388	0.431	2293865	2294422	15	34.875	20	1	0.001792115	37	0.066308244	103	0.184587814	0.249103943	0.02688172	555	129
S2410	ccmF	b2196	0	0	0.697	0.243	0.227	2294419	2296362	52	36.67924528	24	64	0.032921811	99	0.050925926	149	0.076646091	0.096193416	0.026748971	1941	120
S2411	ccmE	b2197	0	0	0.824	0.313	0.333	2296359	2296838	10	43.63636364	42	6	0.0125	40	0.083333333	99	0.20625	0.29375	0.020833333	477	104
S2412	ccmD	b2198	0	0	0.775	0.35	0.321	2296835	2297044	2	70	38	38	0.180952381	197	0.938095238	159	0.757142857	0.938095238	0.00952381	207	63
S2413	ccmC	b2199	0	0	0.798	0.228	0.303	2297041	2297778	11	61.5	45	35	0.047425474	68	0.092140921	183	0.24796748	0.342818428	0.014905149	735	107
S2414	ccmB	b2200	0	0	0.833	0.248	0.321	2297820	2298482	15	41.4375	24	19	0.028657617	41	0.061840121	158	0.238310709	0.277526395	0.022624434	660	104
S2415	ccmA	b2201	0	0	0.782	0.216	0.198	2298479	2299102	8	69.33333333	53	53	0.084935897	213	0.341346154	160	0.256410256	0.341346154	0.012820513	621	105
S2416	napC	b2202	0	0	0.81	0.357	0.386	2299115	2299717	12	46.38461538	36	26	0.043117745	34	0.056384743	180	0.298507463	0.419568823	0.019900498	600	71
S2417	napB	b2203	0	0	0.762	0.301	0.406	2299727	2300176	7	56.25	51	25	0.055555556	103	0.228888889	138	0.306666667	0.486666667	0.015555556	447	65
S2418	napH	b2204	0	0	0.774	0.346	0.329	2300173	2301036	14	57.6	33	4	0.00462963	12	0.013888889	252	0.291666667	0.388888889	0.016203704	861	56
S2419	napG	b2205	0	0	0.74	0.318	0.376	2301023	2301718	11	58	53	47	0.067528736	111	0.159482759	169	0.242816092	0.341954023	0.015804598	693	43
S2420	napA	b2206	0	0	0.801	0.249	0.277	2301725	2304211	33	73.14705882	54.5	269	0.108162445	374	0.150381986	269	0.108162445	0.150381986	0.013268999	2484	73
S2421	napD	b2207	0	0	0.765	0.306	0.375	2304208	2304471	2	88	70	162	0.613636364	193	0.731060606	162	0.613636364	0.731060606	0.007575758	261	67
S2422	napF	b2208	0	0	0.805	0.353	0.361	2304461	2304955	17	27.5	20.5	16	0.032323232	48	0.096969697	173	0.349494949	0.402020202	0.034343434	492	59
S2423	eco	b2209	0	0	0.745	0.403	0.432	2305363	2305851	11	40.75	33	15	0.030674847	41	0.083844581	125	0.255623722	0.347648262	0.022494888	486	58
S2425	yojI	b2211	0	0	0.818	0.255	0.276	2307815	2309458	24	65.76	38	166	0.100973236	331	0.2013382	241	0.146593674	0.2013382	0.01459854	1641	53
S2426	alkB	b2212	0	0	0.781	0.278	0.352	2309534	2310184	12	50.07692308	33	33	0.050691244	59	0.0906298	123	0.188940092	0.288786482	0.01843318	648	82
S2427	ada	b2213	0	0	0.767	0.265	0.331	2310184	2311248	20	50.71428571	37	121	0.113615023	134	0.125821596	153	0.143661972	0.189671362	0.018779343	1062	80
S2428	yojL	b2214	0	0	0.626	0.304	0.362	2311322	2312377	25	40.61538462	31.5	26	0.024621212	128	0.121212121	102	0.096590909	0.153409091	0.023674242	1053	118
S2429	ompC	b2215	0	0	0.734	0.286	0.259	2312489	2313610	1	561	560.5	916	0.816399287	1119	1	916	0.816399287	1	0.000891266	1119	49
S2431	rcsD	b2216	0	0	0.842	0.257	0.243	2314348	2317020	35	74.25	54	20	0.00748223	21	0.007856341	374	0.139917695	0.173587729	0.013093902	2670	27
S2432	rcsB	b2217	0	0	0.829	0.268	0.336	2317037	2317687	10	59.18181818	46	46	0.070660522	108	0.165898618	175	0.268817204	0.480798771	0.015360983	648	55
S2433	rcsC	b2218	0	0	0.472	0.239	0.269	2317887	2320736	59	47.5	26	115	0.040350877	182	0.063859649	237	0.083157895	0.098596491	0.020701754	2847	94
S2434	yfaP	b2225	0	0	0.802	0.276	0.321	2321011	2321787	17	43.16666667	45	38	0.048906049	95	0.122265122	89	0.114543115	0.203346203	0.021879022	774	25
S2435	yfaQ	b2226	0	0	0.642	0.229	0.24	2321792	2323441	33	48.52941176	30	22	0.013333333	44	0.026666667	170	0.103030303	0.16969697	0.02	1647	19
S2442	yfaT	b2229	0	0	0.78	0.255	0.267	2329233	2329856	27	22.28571429	11	22	0.03525641	33	0.052884615	91	0.145833333	0.193910256	0.043269231	621	19
S2444	gyrA	b2231	1	1	0	0	0	2331690	2334317	0	2625	2625	2625	1	2625	1	2625	1	1	0	2625	153
S2445	ubiG	b2232	0	0	0.274	0.093	0.054	2334464	2335186	1	361.5	361	670	0.926694329	720	1	670	0.926694329	1	0.001383126	720	145
S2449	nrdA	b2234	1	1	0	0	0	2341076	2343361	0	2283	2283	2283	1	2283	1	2283	1	1	0	2283	118
S2450	nrdB	b2235	1	1	0	0	0	2343595	2344725	0	1128	1128	1128	1	1128	1	1128	1	1	0	1128	137
S2451	yfaE	b2236	0	0	0.47	0.3	0.311	2344725	2344979	4	51	29	29	0.11372549	54	0.211764706	158	0.619607843	0.780392157	0.015686275	252	107
S2452	inaA	b2237	0	0	0.747	0.334	0.373	2345033	2345683	14	43.4	26	9	0.013824885	28	0.043010753	166	0.25499232	0.307219662	0.021505376	648	24
S2453	yfaH	b2238	0	0	0.794	0.263	0.161	2345898	2346104	1	103.5	103	19	0.09178744	204	1	187	0.903381643	1	0.004830918	204	11
S2454	glpQ	b2239	0	0	0.764	0.327	0.329	2346146	2347222	44	23.93333333	14	44	0.040854225	54	0.050139276	110	0.102135562	0.117920149	0.040854225	1074	87
S2455	glpT	b2240	0	0	0.834	0.304	0.342	2347227	2348585	22	59.08695652	40	40	0.029433407	105	0.077262693	246	0.181015453	0.211184695	0.016188374	1356	55
S2456	glpA	b2241	0	0	0.739	0.273	0.284	2348858	2350486	25	62.65384615	55.5	91	0.055862492	369	0.226519337	278	0.170656845	0.23388582	0.015346839	1626	52
S2457	glpB	b2242	0	0	0.781	0.282	0.276	2350476	2351735	25	48.46153846	29	25	0.01984127	30	0.023809524	168	0.133333333	0.197619048	0.01984127	1257	45
S2458	glpC	b2243	0	0	0.806	0.398	0.383	2351732	2352922	30	38.41935484	27	42	0.035264484	110	0.092359362	118	0.099076406	0.127623846	0.025188917	1188	66
S2459	yfaD	b2244	0	0	0.827	0.255	0.353	2353115	2354065	20	45.28571429	21	382	0.40168244	387	0.406940063	382	0.40168244	0.406940063	0.021030494	948	15
S2461	yfaY	b2249	0	0	0.887	0.257	0.26	2354631	2355833	28	41.48275862	31	86	0.071487947	274	0.227763924	188	0.156275977	0.227763924	0.023275145	1200	97
S2462	yfaZ	b2250	0	0	0.779	0.234	0.311	2355920	2356462	18	28.57894737	16	9	0.016574586	21	0.038674033	124	0.228360958	0.399631676	0.033149171	540	44
S2463	yfaO	b2251	0	0	0.797	0.272	0.281	2356804	2357166	16	21.35294118	17	15	0.041322314	37	0.101928375	67	0.184573003	0.363636364	0.044077135	360	16
S2464	ais	b2252	0	0	0.756	0.27	0.288	2357205	2357783	28	19.96551724	11	77	0.13298791	114	0.196891192	77	0.13298791	0.196891192	0.04835924	576	27
S2466	yfbF	b2254	0	0	0.765	0.296	0.303	2359258	2360226	42	22.53488372	11	1	0.001031992	27	0.027863777	96	0.099071207	0.10629515	0.043343653	966	85
S2467	yfbG	b2255	0	0	0.706	0.299	0.306	2360657	2362207	58	26.28813559	13	2	0.001289491	68	0.043842682	173	0.111540941	0.141199226	0.037395229	1548	44
S2468	yfbH	b2256	0	0	0.803	0.453	0.477	2362204	2363094	9	89.1	46	3	0.003367003	13	0.014590348	310	0.347923681	0.464646465	0.01010101	888	62
S2469	arnT	b2257	0	0	0.774	0.266	0.279	2363094	2364746	57	28.5	12.5	8	0.004839685	10	0.006049607	143	0.086509377	0.135511192	0.034482759	1650	105
S2473	menE	b2260	0	0	0.725	0.283	0.39	2365835	2367190	35	37.66666667	22.5	8	0.005899705	10	0.007374631	132	0.097345133	0.150442478	0.025811209	1353	63
S2474	menC	b2261	0	0	0.449	0.294	0.388	2367187	2368149	13	68.78571429	40	67	0.069574247	110	0.114226376	187	0.194184839	0.238836968	0.013499481	960	55
S2475	menB	b2262	0	0	0.755	0.3	0.448	2368149	2369006	16	50.47058824	44	54	0.062937063	146	0.17016317	121	0.141025641	0.191142191	0.018648019	855	65
S2476	yfbB	b2263	0	0	0.778	0.292	0.341	2369021	2369779	14	50.6	30	89	0.117259552	254	0.334650856	165	0.217391304	0.364953887	0.018445323	756	73
S2477	menD	b2264	0	0	0.738	0.247	0.24	2369776	2371446	34	47.74285714	23	20	0.011968881	37	0.02214243	236	0.141232795	0.190903651	0.020347098	1668	55
S2479	elaB	b2266	0	0	0.779	0.322	0.352	2372909	2373214	8	34	31	31	0.10130719	50	0.163398693	59	0.192810458	0.35620915	0.026143791	303	49
S2480	elaA	b2267	0	0	0.838	0.241	0.279	2373269	2373730	11	38.5	30	72	0.155844156	109	0.235930736	93	0.201298701	0.285714286	0.023809524	459	103
S2488	nuoM	b2277	0	0	0.59	0.169	0.167	2379082	2380611	12	117.6923077	76	7	0.004575163	37	0.024183007	451	0.294771242	0.490196078	0.007843137	1527	123
S2489	nuoL	b2278	0	0	0.513	0.262	0.358	2380775	2382616	14	122.8	92	216	0.117263844	377	0.204668838	475	0.257871878	0.281216069	0.007600434	1839	124
S2490	nuoK	b2279	0	0	0.577	0.287	0.327	2382613	2382915	1	151.5	151	297	0.98019802	300	1	297	0.98019802	1	0.00330033	300	118
S2491	nuoJ	b2280	0	0	0.53	0.337	0.331	2382912	2383466	4	111	87	7	0.012612613	54	0.097297297	225	0.405405405	0.744144144	0.007207207	552	111
S2492	nuoI	b2281	0	0	0.556	0.349	0.481	2383478	2384020	5	90.5	45.5	13	0.023941068	108	0.198895028	339	0.624309392	0.725598527	0.009208103	540	124
S2493	nuoH	b2282	0	0	0.567	0.236	0.256	2384035	2385012	3	244.5	246.5	272	0.278118609	358	0.36605317	398	0.406952965	0.632924335	0.003067485	975	121
S2494	nuoG	b2283	0	0	0.588	0.389	0.417	2385009	2387735	6	389.5714286	194	1447	0.530619729	1641	0.601760176	1447	0.530619729	0.601760176	0.00220022	2724	122
S2495	nuoF	b2284	0	0	0.498	0.289	0.339	2387788	2389125	7	167.25	122.5	0	0	533	0.398355755	533	0.398355755	0.42077728	0.005231689	1335	124
S2496	nuoE	b2285	0	0	0.395	0.25	0.26	2389122	2389622	4	100.2	33	74	0.147704591	107	0.213572854	342	0.682634731	0.736526946	0.007984032	498	121
S2497	nuoC	b2286	0	0	0.532	0.374	0.634	2389625	2391427	9	180.3	82	408	0.226289517	528	0.292845258	525	0.291181364	0.322795341	0.004991681	1800	121
S2498	nuoB	b2287	0	0	0.6	0.223	0.163	2391521	2392183	6	94.71428571	86	65	0.098039216	162	0.244343891	301	0.453996983	0.583710407	0.009049774	660	121
S2499	nuoA	b2288	0	0	0.561	0.297	0.297	2392199	2392642	1	222	221.5	150	0.337837838	441	1	293	0.65990991	1	0.002252252	441	120
S2500	lrhA	b2289	0	0	0.848	0.344	0.507	2393273	2394211	18	49.42105263	32	27	0.028753994	56	0.059637913	190	0.202342918	0.307774228	0.019169329	936	92
S2501	yfbQ	b2290	0	0	0.799	0.273	0.242	2395130	2396347	54	22.14545455	18	35	0.028735632	39	0.032019704	87	0.071428571	0.104269294	0.044334975	1215	132
S2502	yfbR	b2291	0	0	0.753	0.322	0.33	2396431	2397030	11	50	44	64	0.106666667	88	0.146666667	220	0.366666667	0.476666667	0.018333333	597	73
S2503	yfbS	b2292	0	0	0.757	0.336	0.321	2397089	2398921	50	35.94117647	25	10	0.005455537	30	0.016366612	166	0.09056192	0.129296236	0.027277687	1830	79
S2504	yfbT	b2293	0	0	0.778	0.375	0.446	2399008	2399658	11	54.25	50	28	0.043010753	85	0.130568356	140	0.215053763	0.382488479	0.016897081	648	57
S2505	yfbU	b2294	0	0	0.672	0.389	0.574	2399669	2400163	10	45	36	36	0.072727273	52	0.105050505	126	0.254545455	0.42020202	0.02020202	492	38
S2506	yfbV	b2295	0	0	0.79	0.33	0.374	2400246	2400701	8	50.66666667	16	76	0.166666667	92	0.201754386	199	0.436403509	0.644736842	0.01754386	453	60
S2507	ackA	b2296	0	0	0.816	0.586	0.672	2401039	2402241	0	1200	1200	1200	1	1200	1	1200	1	1	0	1200	90
S2508	pta	b2297	0	0	0.905	0.534	0.672	2402316	2404460	1	1072.5	1072	2120	0.988344988	2142	1	2120	0.988344988	1	0.0004662	2142	108
S2510	yfcD	b2299	0	0	0.425	0.35	0.396	2406203	2406745	7	67.875	65	38	0.069981584	179	0.329650092	141	0.259668508	0.408839779	0.012891344	540	45
S2511	yfcE	b2300	0	0	0.59	0.322	0.351	2406803	2407354	8	61.33333333	36	77	0.139492754	166	0.300724638	128	0.231884058	0.300724638	0.014492754	549	55
S2512	yfcF	b2301	0	0	0.733	0.4	0.524	2407410	2408054	11	53.75	22.5	83	0.128682171	90	0.139534884	165	0.255813953	0.300775194	0.017054264	642	43
S2513	yfcG	b2302	0	0	0.786	0.32	0.354	2408190	2408837	19	32.4	22.5	12	0.018518519	18	0.027777778	96	0.148148148	0.268518519	0.029320988	645	90
S2514	folX	b2303	0	0	0.78	0.337	0.358	2408894	2409256	9	36.3	14	6	0.016528926	117	0.32231405	111	0.305785124	0.330578512	0.024793388	360	37
S2515	yfcH	b2304	0	0	0.815	0.332	0.375	2409277	2410170	22	38.86956522	27	64	0.071588367	91	0.101789709	159	0.177852349	0.200223714	0.024608501	891	107
S2516	yfcI	b2305	0	0	0.776	0.381	0.437	2410218	2411108	33	26.20588235	16.5	74	0.08305275	86	0.096520763	97	0.108866442	0.185185185	0.037037037	888	21
S2517	hisP	b2306	0	0	0.853	0.247	0.249	2411305	2412078	32	23.45454545	18	22	0.028423773	23	0.029715762	107	0.138242894	0.209302326	0.041343669	771	74
S2518	hisM	b2307	0	0	0.716	0.216	0.42	2412086	2412802	9	71.7	42.5	16	0.022315202	59	0.082287308	214	0.29846583	0.592747559	0.012552301	714	69
S2519	hisQ	b2308	0	0	0.805	0.377	0.463	2412799	2413485	10	62.45454545	28	24	0.034934498	128	0.186317322	186	0.270742358	0.356622999	0.014556041	684	69
S2520	hisJ	b2309	0	0	0.744	0.343	0.393	2413575	2414357	20	37.28571429	33	57	0.072796935	122	0.155810983	114	0.14559387	0.218390805	0.025542784	780	49
S2521	argT	b2310	0	0	0.782	0.366	0.416	2414578	2415360	10	71.18181818	55	21	0.026819923	28	0.035759898	220	0.280970626	0.417624521	0.012771392	780	41
S2522	ubiX	b2311	0	0	0.263	0.134	0.113	2415626	2416195	11	47.5	33.5	141	0.247368421	206	0.361403509	141	0.247368421	0.361403509	0.019298246	567	118
S2523	purF	b2312	0	0	0.566	0.004	0.015	2416290	2417807	22	66	41	41	0.027009223	100	0.065876153	300	0.197628458	0.250329381	0.014492754	1515	146
S2524	cvpA	b2313	0	0	0.752	0.393	0.404	2417844	2418332	7	61.125	34.5	17	0.034764826	68	0.139059305	175	0.357873211	0.582822086	0.014314928	486	128
S2526	folC	b2315	1	1	0	0	0	2419243	2420511	0	1266	1266	1266	1	1266	1	1266	1	1	0	1266	152
S2527	accD	b2316	1	1	0	0	0	2420581	2421495	0	912	912	912	1	912	1	912	1	1	0	912	139
S2528	dedA	b2317	0	0	0.793	0.333	0.36	2421651	2422310	3	165	199	149	0.225757576	399	0.604545455	250	0.378787879	0.756060606	0.004545455	657	105
S2529	truA	b2318	0	0	0.595	0.2	0.212	2422393	2423205	4	162.6	110	20	0.024600246	447	0.549815498	427	0.525215252	0.59901599	0.004920049	810	150
S2530	usg	b2319	0	0	0.629	0.359	0.441	2423205	2424218	7	126.75	128.5	4	0.003944773	142	0.140039448	343	0.3382643	0.474358974	0.006903353	1011	90
S2531	pdxB	b2320	0	0	0.6	0.006	0.138	2424284	2425420	14	75.8	56	23	0.020228672	134	0.117854002	189	0.166226913	0.280562885	0.012313105	1134	92
S2532	flk	b2321	0	0	0.749	0.339	0.393	2425519	2426514	9	99.6	80	166	0.166666667	173	0.173694779	216	0.21686747	0.38253012	0.009036145	993	34
S2533	yfcJ	b2322	0	0	0.727	0.339	0.348	2426511	2427689	19	58.95	50	35	0.029686175	80	0.067854114	185	0.156912638	0.216284987	0.016115352	1176	23
S2534	fabB	b2323	1	1	0	0	0	2427944	2429185	0	1239	1239	1239	1	1239	1	1239	1	1	0	1239	104
S2536	yfcL	b2325	0	0	0.789	0.341	0.394	2431471	2431749	2	93	107	113	0.405017921	171	0.612903226	113	0.405017921	0.612903226	0.007168459	276	52
S2537	yfcM	b2326	0	0	0.897	0.337	0.389	2431783	2432331	11	45.75	27	129	0.234972678	165	0.300546448	129	0.234972678	0.324225865	0.02003643	546	57
S2538	yfcA	b2327	0	0	0.744	0.236	0.39	2432331	2433140	8	90	67	59	0.072839506	214	0.264197531	176	0.217283951	0.3	0.009876543	807	105
S2539	mepA	b2328	0	0	0.731	0.315	0.351	2433140	2433964	10	75	42	49	0.059393939	91	0.11030303	323	0.391515152	0.43030303	0.012121212	822	41
S2540	aroC	b2329	0	0	0.621	0.009	0.02	2433968	2435053	6	155.1428571	84	32	0.02946593	398	0.366482505	392	0.360957643	0.435543278	0.005524862	1083	152
S2541	yfcN	b2331	0	0	0.719	0.35	0.393	2436186	2436737	26	20.44444444	13	16	0.028985507	29	0.052536232	85	0.153985507	0.202898551	0.047101449	549	103
S2542	prmB	b2330	0	0	0.8	0.286	0.276	2435088	2436353	39	31.65	16	35	0.02764613	137	0.10821485	183	0.144549763	0.184834123	0.030805687	1263	147
S2550	yfcV	b2339	0	0	0.776	0.221	0.25	2442723	2443286	30	18.19354839	9	54	0.095744681	63	0.111702128	84	0.14893617	0.239361702	0.053191489	561	15
S2553	sixA	b2340	0	0	0.73	0.331	0.34	2444747	2445232	2	162	75	75	0.154320988	450	0.925925926	375	0.771604938	0.925925926	0.004115226	483	121
S2554	yfcX	b2341	0	0	0.742	0.23	0.292	2445435	2447579	51	41.25	33	75	0.034965035	91	0.042424242	201	0.093706294	0.124941725	0.023776224	2142	101
S2555	yfcY	b2342	0	0	0.796	0.327	0.426	2447579	2448889	38	33.61538462	30	24	0.018306636	42	0.032036613	90	0.068649886	0.114416476	0.028985507	1308	76
S2556	yfcZ	b2343	0	0	0.753	0.344	0.401	2449069	2449377	5	51.5	41.5	102	0.330097087	204	0.660194175	102	0.330097087	0.660194175	0.01618123	306	34
S2557	fadL	b2344	0	0	0.781	0.338	0.234	2449725	2451065	18	70.57894737	48	49	0.036539896	171	0.127516779	240	0.178970917	0.284862043	0.013422819	1338	105
S2558	yfdF	b2345	0	0	0.827	0.39	0.418	2451431	2452489	14	70.6	56	39	0.036827195	137	0.129367328	170	0.160528801	0.27667611	0.013220019	1056	8
S2559	vacJ	b2346	0	0	0.785	0.355	0.399	2452671	2453426	24	30.24	15	7	0.009259259	8	0.010582011	194	0.256613757	0.301587302	0.031746032	753	141
S2560	yfdC	b2347	0	0	0.72	0.357	0.313	2453831	2454652	20	39.14285714	29	40	0.0486618	101	0.122871046	179	0.217761557	0.229927007	0.0243309	819	36
S2567	yfbW	b4544	0	0	0.811	0.34	0.403	2364743	2365078	10	30.54545455	17	27	0.080357143	47	0.139880952	133	0.395833333	0.455357143	0.029761905	333	49
S2570	dsdA	b2366	0	0	0.788	0.301	0.308	2460404	2461732	51	25.55769231	21	29	0.021820918	51	0.038374718	97	0.072987208	0.137697517	0.038374718	1326	48
S2571	emrY	b2367	0	0	0.742	0.378	0.34	2461840	2463378	55	27.48214286	18	1	0.000649773	28	0.018193632	254	0.165042235	0.176088369	0.035737492	1536	20
S2572	emrK	b2368	0	0	0.766	0.274	0.306	2463378	2464541	52	21.96226415	13	49	0.04209622	55	0.047250859	143	0.122852234	0.140893471	0.04467354	1161	29
S2573	evgA	b2369	0	0	0.747	0.326	0.431	2464957	2465571	12	47.30769231	26	128	0.208130081	133	0.216260163	157	0.255284553	0.294308943	0.019512195	612	29
S2574	evgS	b2370	0	0	0.726	0.325	0.464	2465576	2469169	81	43.82926829	28	4	0.001112966	49	0.013633834	245	0.068169171	0.100166945	0.022537563	3591	53
S2577	oxc	b2373	0	0	0.78	0.261	0.353	2471457	2473151	104	16.14285714	11	23	0.013569322	24	0.014159292	89	0.052507375	0.099115044	0.061356932	1692	21
S2578	frc	b2374	0	0	0.749	0.275	0.344	2473205	2474455	67	18.39705882	9.5	11	0.008792966	47	0.037569944	97	0.07753797	0.099120703	0.053557154	1248	33
S2579	yfdX	b2375	0	0	0.704	0.37	0.407	2474968	2475591	27	22.28571429	14.5	15	0.024038462	29	0.046474359	85	0.136217949	0.150641026	0.043269231	621	19
S2580	ypdI	b2376	0	0	0.895	0.382	0.334	2475888	2476163	9	27.6	17	9	0.032608696	45	0.163043478	89	0.322463768	0.452898551	0.032608696	273	11
S2581	yfdY	b2377	0	0	0.82	0.253	0.175	2476240	2476482	5	40.5	10.5	8	0.032921811	158	0.650205761	150	0.617283951	0.666666667	0.020576132	240	17
S2583	yfdZ	b2379	0	0	0.715	0.238	0.297	2478246	2479484	35	34.41666667	31.5	32	0.02582728	39	0.031476998	108	0.08716707	0.112187248	0.028248588	1236	86
S2585	ypdB	b2381	0	0	0.782	0.265	0.277	2481362	2482096	18	38.68421053	16	32	0.043537415	43	0.058503401	187	0.254421769	0.272108844	0.024489796	732	27
S2586	ypdC	b2382	0	0	0.79	0.284	0.269	2482109	2482681	21	26.04545455	25	7	0.012216405	12	0.020942408	66	0.115183246	0.20069808	0.036649215	570	29
S2588	ypdD	b2383	0	0	0.872	0.437	0.627	2482969	2485464	46	53.10638298	35	35	0.014022436	37	0.014823718	259	0.103766026	0.116185897	0.018429487	2493	11
S2589	ypdE	b2384	0	0	0.745	0.246	0.259	2485489	2486526	17	57.66666667	40	67	0.064547206	108	0.104046243	397	0.382466281	0.452793834	0.016377649	1035	18
S2591	ypdG	b2386	0	0	0.772	0.295	0.156	2487624	2488871	20	59.42857143	42	46	0.036858974	85	0.068108974	273	0.21875	0.322916667	0.016025641	1245	18
S2592	ypdH	b2387	0	0	0.559	0.312	0.341	2488893	2489219	5	54.5	41	44	0.134556575	143	0.437308869	113	0.345565749	0.648318043	0.01529052	324	14
S2593	glk	b2388	0	0	0.906	0.425	0.551	2489438	2490403	28	33.31034483	27	35	0.036231884	50	0.051759834	119	0.123188406	0.155279503	0.028985507	963	102
S2594	yfeO	b2389	0	0	0.818	0.229	0.286	2490607	2491863	26	46.55555556	31	1	0.000795545	39	0.031026253	184	0.14638027	0.260938743	0.020684169	1254	17
S2595	ypeC	b2390	0	0	0.718	0.307	0.306	2491978	2492304	8	36.33333333	26	26	0.079510703	37	0.113149847	174	0.532110092	0.611620795	0.024464832	324	29
S2597	mntH	b2392	0	0	0.796	0.307	0.347	2492445	2493683	20	59	42	10	0.008071025	35	0.028248588	186	0.150121065	0.210653753	0.01614205	1236	88
S2598	nupC	b2393	0	0	0.749	0.389	0.434	2494019	2495221	17	66.83333333	51	3	0.002493766	28	0.023275145	307	0.255195345	0.443890274	0.014131338	1200	39
S2603	yfeC	b2398	0	0	0.714	0.326	0.261	2498017	2498361	3	86.25	64	183	0.530434783	216	0.626086957	183	0.530434783	0.626086957	0.008695652	342	27
S2604	yfeD	b2399	0	0	0.726	0.221	0.395	2498384	2498755	6	53.14285714	59	19	0.051075269	27	0.072580645	87	0.233870968	0.392473118	0.016129032	369	23
S2605	gltX	b2400	1	1	0	0	0	2498807	2500222	0	1413	1413	1413	1	1413	1	1413	1	1	0	1413	152
S2610	yfeR	b2409	0	0	0.769	0.386	0.47	2501364	2502290	9	92.7	43.5	10	0.010787487	315	0.339805825	305	0.329018339	0.490830636	0.009708738	924	42
S2611	yfeH	b2410	0	0	0.515	0.211	0.41	2502380	2503378	18	52.57894737	39	47	0.047047047	84	0.084084084	198	0.198198198	0.235235235	0.018018018	996	77
S2612	ligA	b2411	1	1	0	0	0	2503595	2505610	0	2013	2013	2013	1	2013	1	2013	1	1	0	2013	152
S2613	zipA	b2412	1	1	0	0	0	2505681	2506664	0	981	981	981	1	981	1	981	1	1	0	981	118
S2614	cysZ	b2413	0	0	0.76	0.468	0.689	2506897	2507658	10	69.27272727	40	205	0.269028871	239	0.313648294	205	0.269028871	0.313648294	0.01312336	759	76
S2615	cysK	b2414	0	0	0.806	0.171	0.154	2507843	2508814	6	138.8571429	157	119	0.122427984	347	0.356995885	228	0.234567901	0.396090535	0.00617284	969	117
S2616	ptsH	b2415	0	0	0.869	0.066	0.464	2509198	2509455	0	255	255	255	1	255	1	255	1	1	0	255	95
S2617	ptsI	b2416	0	0	0.681	0.018	0.107	2509500	2511227	0	1725	1725	1725	1	1725	1	1725	1	1	0	1725	129
S2618	crr	b2417	0	0	0.826	0.52	0.597	2511268	2511777	1	255	254.5	306	0.6	507	1	306	0.6	1	0.001960784	507	77
S2619	pdxK	b2418	0	0	0.949	0.34	0.382	2511819	2512670	12	65.53846154	54	53	0.062206573	153	0.179577465	259	0.30399061	0.381455399	0.014084507	849	27
S2620	yfeK	b2419	0	0	0.676	0.278	0.284	2512775	2513149	5	62.5	33	23	0.061333333	81	0.216	205	0.546666667	0.645333333	0.013333333	372	21
S2622	cysM	b2421	0	0	0.809	0.301	0.188	2514109	2515020	2	304	417	25	0.027412281	494	0.541666667	469	0.514254386	0.971491228	0.002192982	909	101
S2623	cysA	b2422	0	0	0.715	0.383	0.379	2515154	2516251	1	549	548.5	203	0.184881603	1095	1	894	0.81420765	1	0.000910747	1095	116
S2624	cysW	b2423	0	0	0.672	0.432	0.441	2516241	2516690	0	447	447	447	1	447	1	447	1	1	0	447	107
S2625	cysU	b2424	0	0	0.796	0.439	0.492	2517116	2517949	1	417	416.5	540	0.647482014	831	1	540	0.647482014	1	0.001199041	831	110
S2626	cysP	b2425	0	0	0.746	0.517	0.559	2517949	2518965	5	169.5	138.5	70	0.068829892	210	0.206489676	437	0.429695182	0.655850541	0.004916421	1014	46
S2627	ucpA	b2426	0	0	0.774	0.298	0.321	2519269	2520060	10	72	46	30	0.037878788	63	0.079545455	281	0.35479798	0.526515152	0.012626263	789	77
S2628	yfeT	b2427	0	0	0.796	0.316	0.339	2520247	2521047	11	66.75	33.5	59	0.073657928	77	0.096129838	259	0.323345818	0.325842697	0.013732834	798	23
S2629	yfeU	b2428	0	0	0.729	0.343	0.531	2521211	2522107	15	56.0625	33.5	109	0.121516165	276	0.307692308	189	0.210702341	0.308807135	0.016722408	894	50
S2630	murP	b2429	0	0	0.823	0.335	0.399	2522111	2523535	20	67.85714286	50	11	0.007719298	61	0.042807018	210	0.147368421	0.281403509	0.014035088	1422	27
S2632	yfeX	b2431	0	0	0.871	0.482	0.655	2523715	2524614	26	33.33333333	18	39	0.043333333	44	0.048888889	113	0.125555556	0.233333333	0.028888889	897	93
S2633	yfeY	b2432	0	0	0.703	0.185	0.241	2524710	2525285	10	52.36363636	31	55	0.095486111	56	0.097222222	135	0.234375	0.425347222	0.017361111	573	27
S2634	yfeZ	b2433	0	0	0.697	0.341	0.391	2525346	2525795	15	28.125	22.5	26	0.057777778	95	0.211111111	73	0.162222222	0.284444444	0.033333333	447	37
S2635	ypeA	b2434	0	0	0.759	0.39	0.414	2525782	2526207	11	35.5	24.5	4	0.009389671	29	0.068075117	106	0.248826291	0.335680751	0.025821596	423	84
S2636	amiA	b2435	0	0	0.823	0.321	0.379	2526421	2527290	26	32.22222222	24	29	0.033333333	46	0.052873563	120	0.137931034	0.167816092	0.029885057	867	51
S2639	yffI	b2438	0	0	0.797	0.26	0.284	2529298	2529798	11	41.75	39.5	7	0.013972056	37	0.073852295	81	0.161676647	0.271457086	0.021956088	498	18
S2641	eutL	b2439	0	0	0.656	0.26	0.299	2529811	2530470	21	30	27.5	34	0.051515152	63	0.095454545	106	0.160606061	0.216666667	0.031818182	657	21
S2654	eutP	b2461	0	0	0.753	0.316	0.227	2541106	2541585	27	17.14285714	12.5	27	0.05625	37	0.077083333	53	0.110416667	0.15625	0.05625	477	21
S2655	ypfE	b2462	0	0	0.692	0.284	0.221	2541598	2542005	27	14.57142857	11	2	0.004901961	41	0.100490196	66	0.161764706	0.200980392	0.066176471	405	20
S2656	maeB	b2463	0	0	0.85	0.277	0.293	2542226	2544505	71	31.66666667	17	7	0.003070175	8	0.003508772	187	0.082017544	0.135526316	0.031140351	2277	83
S2657	talA	b2464	0	0	0.834	0.316	0.345	2544794	2545744	28	32.79310345	25	56	0.058885384	92	0.096740273	119	0.125131441	0.172450053	0.029442692	948	38
S2658	tktB	b2465	0	0	0.823	0.311	0.315	2545764	2547767	48	40.89795918	25	27	0.013473054	34	0.016966068	157	0.078343313	0.127744511	0.023952096	2001	19
S2659	ypfG	b2466	0	0	0.766	0.312	0.358	2547870	2548913	19	52.2	30	22	0.021072797	24	0.022988506	214	0.204980843	0.384099617	0.018199234	1041	36
S2660	yffH	b2467	0	0	0.789	0.338	0.353	2549039	2549614	16	33.88235294	26	60	0.104166667	103	0.178819444	116	0.201388889	0.286458333	0.027777778	573	55
S2661	aegA	b2468	0	0	0.763	0.4	0.429	2549682	2551661	54	36	32	51	0.025757576	92	0.046464646	177	0.089393939	0.116161616	0.027272727	1977	24
S2663	acrD	b2470	0	0	0.769	0.37	0.41	2553786	2556899	114	27.07826087	17	68	0.021836866	152	0.048811818	129	0.041425819	0.065831728	0.036608863	3111	29
S2664	yffB	b2471	0	0	0.78	0.297	0.316	2557438	2557794	4	71.4	57	57	0.159663866	106	0.296918768	134	0.37535014	0.549019608	0.011204482	354	127
S2665	dapE	b2472	1	1	0	0	0	2557798	2558925	0	1125	1125	1125	1	1125	1	1125	1	1	0	1125	146
S2666	ypfH	b2473	0	0	0.783	0.386	0.398	2559263	2559961	10	63.54545455	41	41	0.058655222	96	0.137339056	152	0.217453505	0.333333333	0.014306152	696	71
S2667	ypfI	b2474	0	0	0.82	0.441	0.572	2560035	2562050	39	50.4	35	40	0.01984127	72	0.035714286	208	0.103174603	0.128472222	0.019345238	2013	56
S2668	ypfJ	b2475	0	0	0.805	0.346	0.389	2562065	2562928	18	45.47368421	28	23	0.02662037	44	0.050925926	157	0.181712963	0.298611111	0.020833333	861	77
S2669	purC	b2476	0	0	0.439	0	0	2563096	2563809	16	42	33	33	0.046218487	170	0.238095238	137	0.191876751	0.238095238	0.022408964	711	138
S2670	nlpB	b2477	0	0	0.695	0.387	0.429	2564022	2565056	11	86.25	54	30	0.028985507	84	0.08115942	295	0.285024155	0.38647343	0.010628019	1032	90
S2671	dapA	b2478	1	1	0	0	0	2565073	2565951	0	876	876	876	1	876	1	876	1	1	0	876	147
S2673	bcp	b2480	0	0	0.741	0.369	0.523	2566669	2567139	4	94.2	60	60	0.127388535	205	0.435244161	159	0.337579618	0.454352442	0.008492569	468	143
S2674	hyfA	b2481	0	0	0.679	0.386	0.316	2567392	2568009	14	41.2	32	73	0.118122977	143	0.231391586	87	0.140776699	0.231391586	0.022653722	615	16
S2676	hyfC	b2483	0	0	0.941	0.249	0.275	2570037	2570984	24	37.92	20	137	0.144514768	138	0.14556962	242	0.255274262	0.266877637	0.025316456	945	13
S2677	hyfD	b2484	0	0	0.758	0.299	0.334	2571001	2572440	20	68.57142857	41	23	0.015972222	104	0.072222222	244	0.169444444	0.203472222	0.013888889	1437	36
S2678	hyfE	b2485	0	0	0.743	0.4	0.399	2572452	2573102	13	46.5	37.5	43	0.066052227	85	0.130568356	145	0.222734255	0.262672811	0.019969278	648	23
S2679	hyfF	b2486	0	0	0.725	0.313	0.304	2573107	2574693	38	40.69230769	26	31	0.019533711	82	0.051669817	208	0.131064902	0.190926276	0.023944549	1584	24
S2681	hyfH	b2488	0	0	0.76	0.292	0.343	2576407	2576952	17	30.33333333	25	29	0.053113553	44	0.080586081	87	0.159340659	0.283882784	0.031135531	543	17
S2682	hyfI	b2489	0	0	0.767	0.288	0.305	2576949	2577707	17	42.16666667	23	79	0.104084321	126	0.166007905	145	0.191040843	0.22002635	0.022397892	756	16
S2683	hyfJ	b2490	0	0	0.817	0.26	0.164	2577637	2578113	9	47.7	41	48	0.100628931	133	0.278825996	115	0.241090147	0.41509434	0.018867925	474	10
S2686	yfgO	b2493	0	0	0.744	0.281	0.302	2581143	2582204	29	35.4	21.5	25	0.02354049	94	0.088512241	116	0.109227872	0.150659134	0.027306968	1059	103
S2687	yfgC	b2494	0	0	0.732	0.455	0.506	2582417	2583880	23	61	40	26	0.017759563	27	0.018442623	269	0.183743169	0.354508197	0.015710383	1461	126
S2688	yfgD	b2495	0	0	0.82	0.221	0.26	2583901	2584260	3	90	68	55	0.152777778	237	0.658333333	182	0.505555556	0.658333333	0.008333333	357	113
S2689	hda	b2496	1	0	0.744	0.241	0.265	2584393	2585139	1	373.5	373	705	0.9437751	744	1	705	0.9437751	1	0.001338688	744	131
S2690	uraA	b2497	0	0	0.751	0.273	0.251	2585189	2586478	41	30.71428571	29.5	29	0.02248062	52	0.040310078	105	0.081395349	0.120155039	0.031782946	1287	43
S2691	upp	b2498	0	0	0.672	0.298	0.326	2586564	2587190	9	62.7	31	45	0.071770335	62	0.098883573	310	0.494417863	0.529505582	0.014354067	624	128
S2692	purM	b2499	0	0	0.526	0.002	0.011	2587499	2588551	40	25.68292683	16	5	0.004748338	6	0.005698006	119	0.113010446	0.126305793	0.037986705	1050	146
S2693	purN	b2500	0	0	0.613	0.353	0.371	2588551	2589189	17	35.5	21.5	5	0.007824726	13	0.020344288	198	0.309859155	0.388106416	0.026604069	636	140
S2694	ppk	b2501	0	0	0.757	0.157	0.155	2589361	2591427	34	59.05714286	37	13	0.006289308	31	0.014997581	322	0.155781326	0.175616836	0.01644896	2064	124
S2695	ppx	b2502	0	0	0.809	0.217	0.253	2591432	2592973	25	59.30769231	21.5	263	0.170557717	269	0.174448768	263	0.170557717	0.223735409	0.016212711	1539	117
S2700	yfgG	b2504	0	0	0.753	0.359	0.551	2596873	2597064	3	48	32.5	34	0.177083333	45	0.234375	115	0.598958333	0.760416667	0.015625	189	18
S2701	yfgH	b2505	0	0	0.834	0.312	0.323	2597375	2597893	11	43.25	24.5	67	0.129094412	228	0.439306358	161	0.310211946	0.439306358	0.021194605	516	13
S2702	yfgI	b2506	0	0	0.768	0.291	0.28	2597909	2598448	9	54	43.5	43	0.07962963	92	0.17037037	149	0.275925926	0.457407407	0.016666667	537	19
S2725	guaA	b2507	0	0	0.19	0.001	0	2613999	2615576	2	526	539	624	0.395437262	1163	0.737008872	624	0.395437262	0.737008872	0.001267427	1575	149
S2726	guaB	b2508	0	0	0.278	0.005	0.02	2615645	2617111	13	104.7857143	97.5	5	0.003408316	221	0.15064758	275	0.187457396	0.236537151	0.008861622	1464	149
S2727	xseA	b2509	0	0	0.83	0.297	0.28	2617273	2618643	0	1368	1368	1368	1	1368	1	1368	1	1	0	1368	143
S2728	yfgJ	b2510	0	0	0.6	0.355	0.362	2618640	2618891	0	249	249	249	1	249	1	249	1	1	0	249	30
S2729	der	b2511	1	1	0	0	0	2618925	2620397	0	1470	1470	1470	1	1470	1	1470	1	1	0	1470	153
S2730	yfgL	b2512	0	0	0.369	0.273	0.32	2620515	2621693	0	1176	1176	1176	1	1176	1	1176	1	1	0	1176	133
S2731	yfgM	b2513	0	0	0.813	0.39	0.462	2621704	2622324	4	124.2	106	150	0.241545894	405	0.652173913	255	0.410628019	0.652173913	0.006441224	618	141
S2732	hisS	b2514	1	1	0	0	0	2622342	2623616	0	1272	1272	1272	1	1272	1	1272	1	1	0	1272	153
S2733	ispG	b2515	1	1	0	0	0	2623719	2624846	1	564	563.5	22	0.019503546	1125	1	1105	0.979609929	1	0.000886525	1125	144
S2734	yfgA	b2516	0	0	0.293	0.213	0.192	2624873	2625886	4	202.8	91	91	0.08974359	109	0.107495069	489	0.482248521	0.483234714	0.003944773	1011	119
S2735	yfgB	b2517	0	0	0.677	0.256	0.282	2626171	2627325	20	55	38	21	0.018181818	26	0.022510823	195	0.168831169	0.207792208	0.017316017	1152	151
S2736	ndk	b2518	0	0	0.721	0.352	0.319	2627475	2627906	3	108	40.5	337	0.780092593	387	0.895833333	337	0.780092593	0.895833333	0.006944444	429	149
S2741	sseB	b2522	0	0	0.714	0.256	0.338	2632898	2633674	28	26.79310345	19	29	0.037323037	38	0.048906049	104	0.133848134	0.151866152	0.036036036	774	30
S2742	pepB	b2523	0	0	0.725	0.427	0.444	2633816	2635099	25	49.38461538	34.5	21	0.01635514	30	0.023364486	143	0.111370717	0.181464174	0.019470405	1281	76
S2743	yfhJ	b2524	0	0	0.781	0.214	0.236	2635158	2635358	2	67	57	25	0.124378109	143	0.711442786	118	0.587064677	0.870646766	0.009950249	198	96
S2744	fdx	b2525	0	0	0.379	0.166	0.144	2635370	2635705	2	112	105	230	0.68452381	335	0.99702381	230	0.68452381	0.99702381	0.005952381	333	121
S2745	hscA	b2526	0	0	0.43	0.198	0.166	2635707	2637557	5	308.5	176	175	0.09454349	352	0.190167477	1114	0.601836845	0.80010805	0.002701243	1848	115
S2746	hscB	b2527	0	0	0.332	0.172	0.164	2637574	2638089	1	258	257.5	167	0.323643411	513	1	348	0.674418605	1	0.001937984	513	117
S2747	iscA	b2528	0	0	0.486	0.278	0.263	2638185	2638508	1	162	161.5	248	0.765432099	321	1	248	0.765432099	1	0.00308642	321	142
S2748	iscU	b2529	0	0	0.388	0.164	0.147	2638525	2638911	0	384	384	384	1	384	1	384	1	1	0	384	126
S2749	iscS	b2530	0	0	0.329	0.028	0.023	2638939	2640153	0	1212	1212	1212	1	1212	1	1212	1	1	0	1212	145
S2750	iscR	b2531	0	0	0.818	0.41	0.637	2640265	2640753	3	122.25	109.5	171	0.349693252	411	0.840490798	240	0.490797546	0.840490798	0.006134969	486	137
S2751	yfhQ	b2532	0	0	0.856	0.325	0.57	2641023	2641763	9	74.1	56	80	0.107962213	152	0.205128205	276	0.372469636	0.399460189	0.012145749	738	145
S2752	suhB	b2533	1	1	0	0	0	2641882	2642685	1	402	401.5	788	0.980099502	801	1	788	0.980099502	1	0.001243781	801	152
S2753	yfhR	b2534	0	0	0.827	0.266	0.49	2642830	2643684	18	45	16	126	0.147368421	127	0.148538012	169	0.197660819	0.235087719	0.021052632	852	91
S2754	csiE	b2535	0	0	0.766	0.209	0.162	2643875	2645155	38	32.84615385	29	134	0.104605777	238	0.18579235	134	0.104605777	0.18579235	0.029664325	1278	27
S2755	hcaT	b2536	0	0	0.774	0.34	0.467	2645147	2646286	29	38	19	54	0.047368421	71	0.062280702	152	0.133333333	0.219298246	0.025438596	1137	88
S2756	hcaR	b2537	0	0	0.721	0.303	0.356	2646446	2647336	25	34.26923077	25.5	28	0.031425365	39	0.043771044	182	0.204264871	0.230078563	0.028058361	888	26
S2757	hcaE	b2538	0	0	0.812	0.285	0.302	2647472	2648833	53	25.22222222	20	1	0.000734214	34	0.024963289	102	0.074889868	0.09030837	0.038913363	1359	58
S2758	hcaF	b2539	0	0	0.811	0.276	0.293	2648830	2649348	11	43.25	35.5	25	0.048169557	59	0.113680154	120	0.231213873	0.258188825	0.021194605	516	43
S2759	hcaC	b2540	0	0	0.785	0.336	0.389	2649348	2649668	12	24.69230769	15	9	0.028037383	62	0.193146417	70	0.218068536	0.283489097	0.037383178	318	75
S2760	hcaB	b2541	0	0	0.795	0.287	0.348	2649665	2650477	12	62.53846154	40	50	0.061500615	90	0.110701107	148	0.18204182	0.290282903	0.014760148	810	14
S2762	yphA	b2543	0	0	0.825	0.381	0.458	2651734	2652228	32	15	12	1	0.002020202	21	0.042424242	51	0.103030303	0.145454545	0.064646465	492	54
S2763	yphB	b2544	0	0	0.689	0.311	0.325	2652276	2653148	36	23.59459459	19	7	0.008018328	36	0.041237113	75	0.085910653	0.140893471	0.041237113	870	38
S2764	yphC	b2545	0	0	0.466	0.286	0.473	2653160	2654254	35	30.41666667	22	21	0.019178082	52	0.047488584	110	0.100456621	0.137899543	0.03196347	1092	17
S2765	yphD	b2546	0	0	0.793	0.399	0.432	2654287	2655285	20	47.57142857	39	48	0.048048048	68	0.068068068	150	0.15015015	0.236236236	0.02002002	996	13
S2766	yphE	b2547	0	0	0.745	0.301	0.326	2655310	2656821	37	39.78947368	26.5	190	0.125661376	249	0.16468254	190	0.125661376	0.16468254	0.024470899	1509	12
S2769	yphH	b2550	0	0	0.651	0.271	0.37	2661322	2662515	42	27.76744186	24	4	0.003350084	5	0.004187605	111	0.092964824	0.128140704	0.035175879	1191	16
S2770	glyA	b2551	0	0	0.668	0.002	0.009	2662713	2663966	0	1251	1251	1251	1	1251	1	1251	1	1	0	1251	152
S2771	hmp	b2552	0	0	0.728	0.338	0.34	2664293	2665483	27	42.53571429	33	1	0.000839631	61	0.051217464	102	0.085642317	0.159529807	0.022670025	1188	99
S2772	glnB	b2553	0	0	0.75	0.268	0.277	2665528	2665866	3	84.75	75.5	9	0.026548673	187	0.551622419	178	0.525073746	0.716814159	0.008849558	336	119
S2773	yfhA	b2554	0	0	0.783	0.364	0.52	2665927	2667261	23	55.625	51	62	0.046441948	107	0.080149813	181	0.135580524	0.170037453	0.017228464	1332	60
S2774	yfhG	b2555	0	0	0.763	0.193	0.142	2667251	2667964	15	44.625	36.5	99	0.138655462	106	0.148459384	129	0.180672269	0.264705882	0.021008403	711	28
S2775	yfhK	b2556	0	0	0.599	0.258	0.21	2668129	2669619	26	55.22222222	47	44	0.029510396	70	0.046948357	139	0.093226023	0.146210597	0.017437961	1488	56
S2776	purL	b2557	0	0	0.547	0.005	0.018	2670114	2674001	70	54.76056338	37	1	0.000257202	36	0.009259259	288	0.074074074	0.12345679	0.018004115	3885	142
S2777	yfhD	b2558	0	0	0.736	0.305	0.571	2674398	2675816	19	70.95	37.5	128	0.090204369	162	0.114164905	428	0.30162086	0.329105004	0.013389711	1416	90
S2778	tadA	b2559	0	1	0	0	0	2675813	2676349	0	534	534	534	1	534	1	534	1	1	0	534	153
S2781	pin	b1158	0	0	0.752	0.333	0.381	2678519	2678959	17	24.5	27	20	0.045351474	32	0.072562358	57	0.129251701	0.20861678	0.038548753	438	72
S2797	yfhL	b2562	0	0	0.765	0.284	0.312	2690323	2690583	15	16.3125	9	25	0.095785441	40	0.153256705	59	0.22605364	0.279693487	0.057471264	258	136
S2798	acpS	b2563	1	1	0	0	0	2691277	2691657	0	378	378	378	1	378	1	378	1	1	0	378	105
S2799	pdxJ	b2564	0	0	0.788	0.017	0.146	2691657	2692388	12	56.30769231	64	37	0.050546448	129	0.176229508	109	0.148907104	0.241803279	0.016393443	729	136
S2800	recO	b2565	0	0	0.526	0.315	0.335	2692400	2693128	11	60.75	33	33	0.04526749	85	0.11659808	151	0.207133059	0.358024691	0.015089163	726	140
S2801	era	b2566	1	1	0	0	0	2693140	2694045	0	903	903	903	1	903	1	903	1	1	0	903	150
S2802	rnc	b2567	0	1	0	0	0	2694042	2694722	0	678	678	678	1	678	1	678	1	1	0	678	153
S2803	lepB	b2568	1	1	0	0	0	2694994	2695968	0	972	972	972	1	972	1	972	1	1	0	972	153
S2804	lepA	b2569	0	0	0.804	0.209	0.185	2695984	2697783	5	300	226	52	0.028888889	440	0.244444444	792	0.44	0.718333333	0.002777778	1797	153
S2805	rseC	b2570	0	0	0.748	0.429	0.507	2697981	2698460	1	240	239.5	251	0.522916667	477	1	251	0.522916667	1	0.002083333	477	65
S2806	rseB	b2571	0	0	0.817	0.344	0.406	2698457	2699413	6	136.7142857	125	122	0.127481714	234	0.244514107	249	0.260188088	0.44723093	0.006269592	954	111
S2807	rseA	b2572	0	0	0.317	0.147	0.215	2699413	2700063	0	648	648	648	1	648	1	648	1	1	0	648	109
S2808	rpoE	b2573	0	1	0	0	0	2700096	2700671	0	573	573	573	1	573	1	573	1	1	0	573	134
S2810	yfiC	b2575	0	0	0.713	0.304	0.326	2702686	2703543	26	31.77777778	26	13	0.015151515	24	0.027972028	93	0.108391608	0.15034965	0.03030303	855	57
S2811	srmB	b2576	0	0	0.748	0.238	0.3	2703555	2704889	22	58.04347826	23	11	0.0082397	22	0.016479401	260	0.194756554	0.353558052	0.016479401	1332	68
S2812	yfiE	b2577	0	0	0.752	0.322	0.358	2704924	2705850	21	42.13636364	24.5	169	0.182308522	175	0.188781014	169	0.182308522	0.188781014	0.022653722	924	17
S2813	yfiK	b2578	0	0	0.476	0.228	0.232	2705908	2706495	11	49	32.5	29	0.049319728	92	0.156462585	236	0.401360544	0.517006803	0.018707483	585	85
S2814	yfiD	b2579	0	0	0.814	0.283	0.126	2706551	2706934	5	64	58	84	0.21875	118	0.307291667	149	0.388020833	0.510416667	0.013020833	381	47
S2815	ung	b2580	0	0	0.694	0.379	0.304	2707239	2707928	17	38.33333333	31.5	43	0.062318841	69	0.1	109	0.157971014	0.2	0.024637681	687	141
S2816	yfiF	b2581	0	0	0.788	0.275	0.341	2707976	2709013	16	61.05882353	40	3	0.002890173	43	0.041425819	211	0.20327553	0.311175337	0.015414258	1035	40
S2817	trxC	b2582	0	0	0.785	0.276	0.312	2709220	2709639	8	46.66666667	32	76	0.180952381	181	0.430952381	141	0.335714286	0.430952381	0.019047619	417	66
S2818	yfiP	b2583	0	0	0.591	0.309	0.32	2709684	2710406	14	48.2	46	46	0.06362379	62	0.085753804	99	0.136929461	0.260027663	0.019363762	720	71
S2819	yfiQ	b2584	0	0	0.76	0.226	0.276	2710438	2713098	50	52.17647059	35	15	0.005636979	20	0.007515971	212	0.079669297	0.121382939	0.018789929	2658	106
S2820	pssA	b2585	1	1	0	0	0	2713212	2714567	0	1353	1353	1353	1	1353	1	1353	1	1	0	1353	69
S2821	yfiM	b2586	0	0	0.768	0.26	0.291	2714664	2714936	3	68.25	48.5	39	0.142857143	97	0.355311355	144	0.527472527	0.641025641	0.010989011	270	34
S2822	kgtP	b2587	0	0	0.75	0.347	0.353	2714933	2716231	12	99.92307692	71	7	0.005388761	179	0.137798306	220	0.169361047	0.295612009	0.009237875	1296	63
S2828	yfiO	b2595	1	1	0	0	0	2723460	2724197	1	369	368.5	695	0.941734417	735	1	695	0.941734417	1	0.001355014	735	151
S2829	rluD	b2594	0	0	0.346	0.151	0.114	2724332	2725312	9	98.1	75.5	65	0.066258919	186	0.189602446	246	0.250764526	0.338430173	0.009174312	978	150
S2830	yfiH	b2593	0	0	0.677	0.293	0.277	2725309	2726040	9	73.2	43.5	191	0.260928962	223	0.304644809	191	0.260928962	0.325136612	0.012295082	729	144
S2831	clpB	b2592	0	0	0.86	0.402	0.432	2726170	2728743	49	51.48	41	31	0.012043512	67	0.026029526	297	0.115384615	0.118881119	0.019036519	2571	148
S2835	yfiA	b2597	0	0	0.828	0.305	0.388	2730439	2730780	3	85.5	67.5	177	0.51754386	206	0.602339181	177	0.51754386	0.602339181	0.00877193	339	55
S2836	pheA	b2599	0	0	0.785	0.048	0.185	2731030	2732190	30	37.4516129	30	136	0.117140396	193	0.166236003	141	0.121447028	0.166236003	0.025839793	1158	146
S2837	tyrA	b2600	0	0	0.774	0.006	0.016	2732233	2733354	25	43.15384615	25.5	55	0.049019608	72	0.064171123	173	0.154188948	0.201426025	0.02228164	1119	86
S2838	aroF	b2601	0	0	0.729	0.347	0.441	2733365	2734435	22	46.56521739	35	66	0.06162465	99	0.092436975	191	0.178338002	0.209150327	0.02054155	1068	82
S2839	yfiL	b2602	0	0	0.617	0.445	0.426	2734645	2735010	15	22.875	20	10	0.027322404	48	0.131147541	56	0.153005464	0.221311475	0.040983607	363	29
S2840	yfiR	b2603	0	0	0.716	0.347	0.367	2735160	2735678	15	32.4375	34.5	15	0.028901734	52	0.100192678	75	0.144508671	0.215799615	0.028901734	516	45
S2842	yfiB	b2605	0	0	0.732	0.322	0.376	2736909	2737391	8	53.66666667	41	9	0.01863354	12	0.02484472	161	0.333333333	0.440993789	0.016563147	480	81
S2843	rplS	b2606	1	1	0	0	0	2737468	2737815	0	345	345	345	1	345	1	345	1	1	0	345	153
S2844	trmD	b2607	1	1	0	0	0	2737857	2738624	0	765	765	765	1	765	1	765	1	1	0	765	151
S2845	rimM	b2608	1	0	0.351	0.373	0.398	2738655	2739203	0	546	546	546	1	546	1	546	1	1	0	546	151
S2846	rpsP	b2609	1	1	0	0	0	2739222	2739470	0	246	246	246	1	246	1	246	1	1	0	246	151
S2847	ffh	b2610	1	1	0	0	0	2739607	2740968	1	681	680.5	1031	0.756975037	1359	1	1031	0.756975037	1	0.000734214	1359	151
S2848	ypjD	b2611	0	0	0.882	0.3	0.326	2741060	2741926	21	39.40909091	41	8	0.00922722	29	0.033448674	110	0.126874279	0.148788927	0.024221453	864	133
S2851	grpE	b2614	1	1	0	0	0	2743288	2743881	0	591	591	591	1	591	1	591	1	1	0	591	152
S2852	yfjB	b2615	1	1	0	0	0	2744004	2744882	0	876	876	876	1	876	1	876	1	1	0	876	151
S2853	recN	b2616	0	0	0.707	0.298	0.385	2744968	2746629	21	75.54545455	42.5	43	0.025872443	119	0.071600481	599	0.360409146	0.434416366	0.012635379	1659	144
S2854	smpA	b2617	0	0	0.711	0.3	0.393	2746967	2747119	0	150	150	150	1	150	1	150	1	1	0	150	143
S2855	yfjF	b2618	0	0	0.663	0.557	0.601	2747181	2747471	8	32.33333333	27	32	0.109965636	64	0.219931271	103	0.35395189	0.443298969	0.027491409	288	145
S2856	yfjG	b2619	0	0	0.656	0.243	0.236	2747461	2747898	1	219	218.5	10	0.02283105	435	1	427	0.974885845	1	0.002283105	435	138
S2857	smpB	b2620	0	0	0.734	0.283	0.3	2748069	2748551	1	241.5	241	477	0.98757764	480	1	477	0.98757764	1	0.002070393	480	153
S2859	intA	b2622	0	0	0.798	0.293	0.314	2749333	2750574	19	62.1	35	11	0.008856683	44	0.035426731	211	0.169887279	0.335748792	0.015297907	1239	52
S2870	yqaD	b2658	0	0	0.677	0.228	0.223	2755617	2755889	3	68.25	31.5	5	0.018315018	61	0.223443223	204	0.747252747	0.772893773	0.010989011	270	5
S2872	ygaF	b2660	0	0	0.68	0.317	0.404	2757111	2758445	40	32.56097561	26	5	0.003745318	56	0.041947566	142	0.106367041	0.136329588	0.029962547	1332	69
S2874	gabT	b2662	0	0	0.733	0.247	0.285	2760083	2761210	31	35.25	26	1	0.000886525	8	0.007092199	203	0.179964539	0.199468085	0.02748227	1125	47
S2875	gabP	b2663	0	0	0.685	0.345	0.379	2761448	2762848	46	29.80851064	22	48	0.034261242	103	0.073518915	136	0.097073519	0.139186296	0.03283369	1398	52
S2876	csiR	b2664	0	0	0.717	0.315	0.41	2762869	2763531	19	33.15	19	5	0.007541478	122	0.184012066	117	0.176470588	0.221719457	0.028657617	660	70
S2877	ygaU	b2665	0	0	0.816	0.307	0.241	2763532	2763981	13	32.14285714	20.5	20	0.044444444	21	0.046666667	140	0.311111111	0.382222222	0.028888889	447	90
S2878	yqaE	b2666	0	0	0.771	0.349	0.376	2764065	2764223	7	19.875	6	8	0.050314465	9	0.056603774	72	0.452830189	0.477987421	0.044025157	156	42
S2881	ygaV	b2667	0	0	0.75	0.402	0.435	2765742	2766041	16	17.64705882	15	23	0.076666667	29	0.096666667	51	0.17	0.223333333	0.053333333	297	102
S2882	ygaP	b2668	0	0	0.688	0.276	0.252	2766051	2766575	22	22.82608696	10	3	0.005714286	114	0.217142857	111	0.211428571	0.247619048	0.041904762	522	36
S2883	stpA	b2669	0	0	0.748	0.286	0.297	2766622	2767026	15	25.3125	10	55	0.135802469	59	0.145679012	91	0.224691358	0.355555556	0.037037037	402	57
S2884	ygaW	b2670	0	0	0.778	0.391	0.465	2767694	2768143	14	30	22	13	0.028888889	103	0.228888889	90	0.2	0.231111111	0.031111111	447	34
S2885	ygaC	b2671	0	0	0.714	0.336	0.381	2768180	2768524	16	20.29411765	11	34	0.098550725	35	0.101449275	85	0.246376812	0.304347826	0.046376812	342	30
S2887	nrdH	b2673	0	0	0.81	0.303	0.278	2769253	2769498	5	41	44.5	39	0.158536585	67	0.272357724	71	0.288617886	0.5	0.020325203	243	43
S2888	nrdI	b2674	0	0	0.775	0.302	0.367	2769495	2769905	8	45.66666667	30	27	0.065693431	205	0.498783455	178	0.433090024	0.498783455	0.01946472	408	28
S2889	nrdE	b2675	0	0	0.789	0.396	0.405	2769917	2772022	47	43.875	33	25	0.011870845	53	0.025166192	199	0.094491928	0.14339981	0.022317189	2103	64
S2890	nrdF	b2676	0	0	0.665	0.534	0.767	2772032	2772991	20	45.71428571	44	12	0.0125	56	0.058333333	176	0.183333333	0.230208333	0.020833333	957	39
S2891	proV	b2677	0	0	0.788	0.334	0.388	2773346	2774548	60	19.72131148	11	137	0.113881962	159	0.132169576	137	0.113881962	0.132169576	0.049875312	1200	76
S2892	proW	b2678	0	0	0.75	0.287	0.257	2774541	2775605	18	56.05263158	31	178	0.16713615	222	0.208450704	178	0.16713615	0.249765258	0.016901408	1062	78
S2893	proX	b2679	0	0	0.681	0.325	0.407	2775663	2776655	23	41.375	38	4	0.004028197	76	0.07653575	137	0.13796576	0.180261833	0.023162135	990	71
S2894	ygaX	b2680	0	0	0.651	0.312	0.456	2776847	2777806	12	73.84615385	52	1	0.001041667	19	0.019791667	259	0.269791667	0.435416667	0.0125	957	70
S2896	ygaZ	b2682	0	0	0.855	0.304	0.339	2778150	2778887	18	38.84210526	30	11	0.014905149	54	0.073170732	97	0.131436314	0.203252033	0.024390244	735	90
S2897	ygaH	b2683	0	0	0.699	0.341	0.359	2778877	2779212	5	56	47	67	0.199404762	108	0.321428571	127	0.37797619	0.5	0.014880952	333	23
S2898	mprA	b2684	0	0	0.613	0.25	0.225	2779303	2779833	0	528	528	528	1	528	1	528	1	1	0	528	65
S2900	emrB	b2686	0	0	0.754	0.407	0.478	2781149	2782687	36	41.59459459	26	26	0.016894087	68	0.044184535	204	0.132553606	0.202079272	0.023391813	1536	105
S2901	luxS	b2687	0	0	0.766	0.354	0.373	2782751	2783266	20	24.57142857	15	5	0.009689922	56	0.108527132	64	0.124031008	0.203488372	0.03875969	513	61
S2902	gshA	b2688	0	0	0.787	0.401	0.496	2783416	2784972	27	55.60714286	36	16	0.010276172	90	0.057803468	185	0.11881824	0.172768144	0.01734104	1554	112
S2903	yqaA	b2689	0	0	0.827	0.419	0.473	2785045	2785473	6	61.28571429	57	17	0.03962704	28	0.065268065	132	0.307692308	0.447552448	0.013986014	426	105
S2904	yqaB	b2690	0	0	0.694	0.296	0.346	2785470	2786036	9	56.7	58.5	80	0.141093474	98	0.172839506	106	0.186948854	0.317460317	0.015873016	564	97
S2910	csrA	b2696	1	1	0	0	0	2787095	2787280	0	183	183	183	1	183	1	183	1	1	0	183	98
S2911	alaS	b2697	1	1	0	0	0	2787515	2790145	0	2628	2628	2628	1	2628	1	2628	1	1	0	2628	152
S2912	recX	b2698	0	0	0.84	0.417	0.437	2790273	2790773	5	83.5	90	164	0.327345309	235	0.469061876	164	0.327345309	0.469061876	0.00998004	498	134
S2913	recA	b2699	0	0	0.245	0.333	0.329	2791016	2792077	1	531	530.5	37	0.034839925	1059	1	1024	0.964218456	1	0.00094162	1059	146
S2914	ygaD	b2700	0	0	0.743	0.263	0.267	2792157	2792654	8	55.33333333	43	43	0.086345382	142	0.285140562	164	0.329317269	0.473895582	0.016064257	495	124
S2915	mltB	b2701	0	0	0.648	0.27	0.287	2792799	2793884	30	35.03225806	19	1	0.00092081	87	0.080110497	139	0.127992634	0.221915285	0.027624309	1083	133
S2917	srlE	b2703	0	0	0.681	0.417	0.57	2794700	2795659	19	48	25	25	0.026041667	98	0.102083333	272	0.283333333	0.370833333	0.019791667	957	21
S2918	srlB	b2704	0	0	0.772	0.426	0.646	2795670	2796041	8	41.33333333	33	37	0.099462366	70	0.188172043	117	0.314516129	0.481182796	0.021505376	369	23
S2919	srlD	b2705	0	0	0.695	0.266	0.165	2796045	2796824	27	27.85714286	15	3	0.003846154	9	0.011538462	125	0.16025641	0.2	0.034615385	777	22
S2920	gutM	b2706	0	0	0.78	0.19	0.253	2796929	2797288	6	51.42857143	37	141	0.391666667	156	0.433333333	141	0.391666667	0.433333333	0.016666667	357	21
S2921	srlR	b2707	0	0	0.79	0.311	0.377	2797355	2798128	22	33.65217391	18	15	0.019379845	41	0.052971576	117	0.151162791	0.223514212	0.028423773	771	61
S2924	norV	b2710	0	0	0.837	0.307	0.337	2800784	2802223	30	46.4516129	42	111	0.077083333	136	0.094444444	116	0.080555556	0.116666667	0.020833333	1437	50
S2925	norW	b2711	0	0	0.731	0.252	0.144	2802220	2803353	31	35.4375	25.5	25	0.022045855	30	0.026455026	105	0.092592593	0.145502646	0.027336861	1131	63
S2926	hypF	b2712	0	0	0.805	0.406	0.412	2803481	2805733	55	40.23214286	27.5	12	0.005326232	31	0.013759432	151	0.067021749	0.113626276	0.024411895	2250	48
S2927	hydN	b2713	0	0	0.772	0.389	0.398	2805886	2806413	13	37.71428571	27.5	75	0.142045455	81	0.153409091	112	0.212121212	0.255681818	0.024621212	525	23
S2928	ascG	b2714	0	0	0.703	0.395	0.902	2806562	2807572	26	37.44444444	29	12	0.011869436	63	0.06231454	160	0.158259149	0.245301682	0.025717112	1008	33
S2930	hycE	b2721	0	0	0.783	0.381	0.38	2807715	2809424	45	37.17391304	26.5	32	0.01871345	60	0.035087719	172	0.100584795	0.145614035	0.026315789	1707	25
S2931	hycD	b2722	0	0	0.745	0.323	0.375	2809442	2810365	25	35.53846154	22	87	0.094155844	210	0.227272727	123	0.133116883	0.227272727	0.027056277	921	30
S2932	hycC	b2723	0	0	0.746	0.25	0.317	2810368	2812161	42	41.72093023	27	131	0.073021182	154	0.085841695	174	0.096989967	0.144370123	0.023411371	1791	21
S2933	hycB	b2724	0	0	0.706	0.188	0.259	2812198	2812809	18	32.21052632	20	1	0.001633987	14	0.022875817	111	0.181372549	0.230392157	0.029411765	609	21
S2934	hycA	b2725	0	0	0.694	0.34	0.333	2812934	2813395	10	42	47	11	0.023809524	69	0.149350649	98	0.212121212	0.337662338	0.021645022	459	18
S2935	hypA	b2726	0	0	0.686	0.345	0.384	2813595	2813957	10	33	18	4	0.011019284	8	0.022038567	93	0.256198347	0.50137741	0.027548209	360	33
S2936	hypB	b2727	0	0	0.783	0.238	0.207	2813961	2814833	18	45.94736842	29	70	0.080183276	118	0.135166094	140	0.160366552	0.265750286	0.020618557	870	66
S2937	hypC	b2728	0	0	0.863	0.371	0.409	2814824	2815096	9	27.3	18.5	19	0.06959707	66	0.241758242	69	0.252747253	0.285714286	0.032967033	270	29
S2938	hypD	b2729	0	0	0.77	0.404	0.438	2815096	2816217	21	51	30.5	1	0.000891266	18	0.016042781	275	0.245098039	0.292335116	0.018716578	1119	51
S2939	hypE	b2730	0	0	0.701	0.258	0.23	2816256	2817224	16	57	38	66	0.068111455	111	0.114551084	161	0.166150671	0.244582043	0.016511868	966	51
S2940	fhlA	b2731	0	0	0.788	0.295	0.321	2817298	2819376	64	31.98461538	27	40	0.019240019	70	0.033670034	115	0.055315055	0.081770082	0.030784031	2076	32
S2941	ygbA	b2732	0	0	0.773	0.239	0.13	2819413	2819766	7	44.25	16.5	44	0.124293785	45	0.127118644	183	0.516949153	0.562146893	0.019774011	351	36
S2944	mutS	b2733	0	0	0.678	0.221	0.128	2820830	2823391	52	48.33962264	31	128	0.049960968	291	0.113583138	236	0.092115535	0.169008587	0.020296643	2559	146
S2946	ygbI	b2735	0	0	0.795	0.4	0.425	2824200	2824997	21	36.27272727	23	29	0.036340852	34	0.042606516	134	0.167919799	0.28320802	0.026315789	795	47
S2958	nlpD	b2742	0	0	0.796	0.358	0.314	2834455	2835594	19	57	48.5	69	0.060526316	142	0.124561404	148	0.129824561	0.229824561	0.016666667	1137	87
S2959	pcm	b2743	0	0	0.842	0.238	0.243	2835734	2836360	13	44.78571429	30.5	27	0.043062201	29	0.046251994	181	0.288676236	0.484848485	0.020733652	624	132
S2960	surE	b2744	0	0	0.778	0.411	0.497	2836354	2837115	14	50.8	38	96	0.125984252	308	0.404199475	212	0.278215223	0.404199475	0.018372703	759	136
S2961	truD	b2745	0	0	0.751	0.23	0.203	2837096	2838145	20	50	44	72	0.068571429	137	0.13047619	127	0.120952381	0.21047619	0.019047619	1047	87
S2962	ispF	b2746	1	1	0	0	0	2838142	2838621	0	477	477	477	1	477	1	477	1	1	0	477	145
S2963	ispD	b2747	1	1	0	0	0	2838621	2839331	1	355.5	355	22	0.030942335	708	1	688	0.967651195	1	0.00140647	708	144
S2964	ftsB	b2748	1	1	0	0	0	2839350	2839661	0	309	309	309	1	309	1	309	1	1	0	309	149
S2965	ygbE	b2749	0	0	0.781	0.335	0.359	2839855	2840178	13	23.14285714	12.5	100	0.308641975	111	0.342592593	100	0.308641975	0.342592593	0.040123457	321	33
S2966	cysC	b2750	0	0	0.79	0.029	0.124	2840228	2840833	14	40.4	16	115	0.189768977	199	0.328382838	157	0.259075908	0.328382838	0.02310231	603	109
S2967	cysN	b2751	0	0	0.797	0.088	0.133	2840833	2842260	28	49.24137931	36	26	0.018207283	91	0.06372549	203	0.142156863	0.172969188	0.019607843	1425	129
S2968	cysD	b2752	0	0	0.767	0.104	0.155	2842262	2843170	33	26.73529412	21.5	7	0.00770077	9	0.00990099	94	0.103410341	0.125412541	0.03630363	906	126
S2969	iap	b2753	0	0	0.773	0.213	0.218	2843422	2844459	42	24.13953488	16	8	0.007707129	10	0.009633911	89	0.085741811	0.117533719	0.040462428	1035	40
S2971	cysH	b2762	0	0	0.814	0.012	0.026	2846306	2847040	35	20.41666667	9.5	36	0.048979592	43	0.058503401	104	0.141496599	0.223129252	0.047619048	732	124
S2972	cysI	b2763	0	0	0.862	0.017	0.016	2847114	2848826	25	65.88461538	44.5	28	0.016345593	44	0.025685931	303	0.176882662	0.215411559	0.014594279	1710	123
S2973	cysJ	b2764	0	0	0.698	0.018	0.028	2848826	2850625	26	66.66666667	36	109	0.060555556	265	0.147222222	255	0.141666667	0.166111111	0.014444444	1797	120
S2974	ygcM	b2765	0	0	0.698	0.352	0.522	2850944	2851306	9	36.3	26.5	35	0.096418733	51	0.140495868	97	0.267217631	0.303030303	0.024793388	360	114
S2975	ygcN	b2766	0	0	0.678	0.38	0.443	2851354	2852655	42	30.27906977	11	1	0.000768049	22	0.016897081	181	0.139016897	0.185867896	0.032258065	1299	34
S2976	ygcO	b2767	0	0	0.657	0.415	0.667	2852610	2852906	14	19.8	10	37	0.124579125	115	0.387205387	78	0.262626263	0.387205387	0.047138047	294	18
S2978	ygcQ	b2769	0	0	0.7	0.289	0.305	2853646	2854539	29	29.8	23	7	0.007829978	102	0.11409396	145	0.162192394	0.178970917	0.032438479	891	27
S2979	ygcR	b2770	0	0	0.816	0.251	0.279	2854503	2855282	19	39	25.5	57	0.073076923	190	0.243589744	144	0.184615385	0.243589744	0.024358974	777	21
S2980	ygcS	b2771	0	0	0.773	0.276	0.295	2855260	2856669	35	39.16666667	27	9	0.006382979	75	0.053191489	179	0.126950355	0.183687943	0.024822695	1407	37
S2984	ygcF	b2777	0	0	0.717	0.295	0.387	2858336	2859007	38	17.23076923	9	40	0.05952381	51	0.075892857	59	0.087797619	0.171130952	0.056547619	669	136
S2988	eno	b2779	1	1	0	0	0	2860969	2862267	0	1296	1296	1296	1	1296	1	1296	1	1	0	1296	152
S2989	pyrG	b2780	1	1	0	0	0	2862355	2863992	0	1635	1635	1635	1	1635	1	1635	1	1	0	1635	152
S2990	mazG	b2781	0	0	0.767	0.228	0.229	2864220	2865011	13	56.57142857	37.5	56	0.070707071	198	0.25	146	0.184343434	0.25	0.016414141	789	92
S2991	relA	b2784	0	0	0.76	0.452	0.536	2865107	2867341	41	53.21428571	47.5	121	0.054138702	146	0.065324385	189	0.084563758	0.113199105	0.018344519	2232	141
S2992	rumA	b2785	0	0	0.856	0.393	0.417	2867389	2868690	38	33.38461538	28	1	0.000768049	14	0.010752688	90	0.069124424	0.103686636	0.029185868	1299	128
S2993	barA	b2786	0	0	0.846	0.387	0.152	2868747	2871503	117	23.36440678	11	11	0.003989844	13	0.00471527	199	0.072179906	0.102285092	0.042437432	2754	109
S2994	gudD	b2787	0	0	0.813	0.33	0.399	2871735	2873075	39	33.525	19.5	6	0.004474273	11	0.008202834	173	0.129008203	0.180462342	0.029082774	1338	46
S2995	gudX	b2788	0	0	0.777	0.339	0.399	2873096	2874436	47	27.9375	18	20	0.014914243	30	0.022371365	103	0.076808352	0.1349739	0.035048471	1338	18
S2996	gudP	b2789	0	0	0.746	0.286	0.302	2874438	2875790	50	26.52941176	17	7	0.005173688	31	0.022912047	97	0.071692535	0.104951959	0.036954915	1350	44
S2997	yqcA	b2790	0	0	0.79	0.218	0.143	2876224	2876673	8	50	43	118	0.262222222	204	0.453333333	118	0.262222222	0.453333333	0.017777778	447	63
S2998	yqcB	b2791	0	0	0.783	0.345	0.406	2876691	2877473	14	52.2	45	88	0.11238825	93	0.118773946	146	0.186462324	0.243933589	0.017879949	780	74
S2999	yqcC	b2792	0	0	0.736	0.353	0.404	2877473	2877802	10	30	32	26	0.078787879	70	0.212121212	53	0.160606061	0.296969697	0.03030303	327	71
S3001	syd	b2793	0	0	0.8	0.349	0.433	2878424	2878969	15	34.125	34.5	10	0.018315018	45	0.082417582	90	0.164835165	0.276556777	0.027472527	543	51
S3002	yqcD	b2794	0	0	0.737	0.31	0.321	2879037	2879885	23	35.375	27	24	0.028268551	127	0.14958775	103	0.121319199	0.18138987	0.027090695	846	126
S3003	ygdH	b2795	0	0	0.773	0.242	0.268	2879997	2881361	31	42.65625	25	46	0.033699634	272	0.199267399	226	0.165567766	0.199267399	0.022710623	1362	102
S3005	sdaC	b2796	0	0	0.722	0.403	0.646	2883357	2884646	21	58.63636364	54	40	0.031007752	65	0.050387597	160	0.124031008	0.171317829	0.01627907	1287	71
S3006	sdaB	b2797	0	0	0.773	0.317	0.345	2884704	2886071	30	44.12903226	30	32	0.023391813	145	0.105994152	221	0.161549708	0.20248538	0.021929825	1365	50
S3007	exo	b2798	0	0	0.785	0.311	0.336	2886092	2886937	19	42.3	33.5	40	0.047281324	84	0.09929078	155	0.18321513	0.23286052	0.022458629	843	52
S3008	fucO	b2799	0	0	0.749	0.386	0.427	2886990	2888138	39	28.725	24	164	0.142732811	188	0.16362054	164	0.142732811	0.16362054	0.033942559	1146	28
S3009	fucA	b2800	0	0	0.699	0.221	0.241	2888166	2888813	20	30.85714286	17	75	0.115740741	84	0.12962963	86	0.132716049	0.25617284	0.030864198	645	46
S3010	fucP	b2801	0	0	0.66	0.398	0.422	2889360	2890676	44	29.26666667	20	234	0.177676538	278	0.211085801	234	0.177676538	0.211085801	0.033409263	1314	60
S3011	fucI	b2802	0	0	0.731	0.31	0.338	2890709	2892484	46	37.78723404	27	29	0.016328829	57	0.032094595	153	0.086148649	0.135135135	0.025900901	1773	23
S3013	fucU	b2804	0	0	0.74	0.303	0.312	2894014	2894436	14	28.2	33	50	0.11820331	93	0.219858156	67	0.158392435	0.231678487	0.033096927	420	37
S3014	fucR	b2805	0	0	0.788	0.308	0.369	2894494	2895225	15	45.75	28	12	0.016393443	51	0.069672131	121	0.165300546	0.31557377	0.020491803	729	32
S3015	ygdE	b2806	0	0	0.82	0.381	0.444	2895269	2896369	28	37.96551724	27	24	0.021798365	44	0.039963669	157	0.142597639	0.160762943	0.025431426	1098	90
S3016	ygdD	b2807	0	0	0.765	0.282	0.262	2896362	2896757	11	33	30	54	0.136363636	132	0.333333333	78	0.196969697	0.333333333	0.027777778	393	89
S3017	gcvA	b2808	0	0	0.735	0.47	0.634	2896776	2897693	13	65.57142857	66.5	74	0.080610022	163	0.177559913	166	0.180827887	0.273420479	0.01416122	915	117
S3018	ygdI	b2809	0	0	0.732	0.32	0.359	2898044	2898274	6	33	22	83	0.359307359	123	0.532467532	83	0.359307359	0.532467532	0.025974026	228	22
S3019	csdA	b2810	0	0	0.798	0.329	0.368	2898463	2899668	34	34.45714286	24	22	0.018242123	32	0.026533997	120	0.099502488	0.14013267	0.028192371	1203	60
S3020	ygdK	b2811	0	0	0.787	0.315	0.347	2899668	2900111	11	37	34.5	1	0.002252252	17	0.038288288	99	0.222972973	0.322072072	0.024774775	441	73
S3021	ygdL	b2812	0	0	0.782	0.304	0.352	2900162	2900968	12	62.07692308	51	79	0.097893432	172	0.213135068	180	0.223048327	0.29739777	0.014869888	804	130
S3022	mltA	b2813	0	0	0.7	0.255	0.272	2901206	2902303	20	52.28571429	36	16	0.014571949	23	0.020947177	224	0.204007286	0.27140255	0.018214936	1095	111
S3025	amiC	b2817	0	0	0.817	0.411	0.465	2902773	2904116	24	53.76	55	40	0.029761905	98	0.072916667	180	0.133928571	0.21577381	0.017857143	1341	87
S3026	argA	b2818	0	0	0.767	0.01	0.034	2904258	2905589	31	41.625	35	56	0.042042042	62	0.046546547	195	0.146396396	0.181681682	0.023273273	1329	131
S3027	recD	b2819	0	0	0.801	0.273	0.307	2905651	2907477	0	1824	1824	1824	1	1824	1	1824	1	1	0	1824	127
S3028	recB	b2820	0	0	0.583	0.29	0.273	2907477	2911019	0	3540	3540	3540	1	3540	1	3540	1	1	0	3540	132
S3029	ptr	b2821	0	0	0.786	0.329	0.395	2911012	2913900	58	48.96610169	29	257	0.088958117	270	0.093457944	257	0.088958117	0.093457944	0.020076151	2886	67
S3030	recC	b2822	0	0	0.65	0.239	0.242	2914076	2917444	0	3366	3366	3366	1	3366	1	3366	1	1	0	3366	123
S3031	ppdC	b2823	0	0	0.79	0.296	0.353	2917457	2917807	12	27	14	14	0.03988604	23	0.065527066	84	0.239316239	0.438746439	0.034188034	348	19
S3033	ppdB	b2825	0	0	0.693	0.292	0.461	2918196	2918759	14	37.6	25	15	0.026595745	159	0.281914894	144	0.255319149	0.34929078	0.024822695	561	39
S3035	thyA	b2827	0	0	0.257	0	0	2919404	2920198	0	792	792	792	1	792	1	792	1	1	0	792	150
S3036	lgt	b2828	1	1	0	0	0	2920205	2921080	0	873	873	873	1	873	1	873	1	1	0	873	150
S3037	ptsP	b2829	0	0	0.578	0.509	0.725	2921231	2923477	54	40.85454545	34	29	0.012906097	48	0.021361816	143	0.063640409	0.102803738	0.024032043	2244	75
S3038	nudH	b2830	0	0	0.615	0.25	0.237	2923490	2924020	1	265.5	265	264	0.497175141	528	1	266	0.50094162	1	0.001883239	528	148
S3039	mutH	b2831	0	0	0.68	0.376	0.553	2924705	2925394	14	46	22	191	0.276811594	207	0.3	191	0.276811594	0.317391304	0.020289855	687	67
S3040	ygdQ	b2832	0	0	0.85	0.322	0.341	2925463	2926176	14	47.6	26	29	0.040616246	47	0.065826331	250	0.350140056	0.434173669	0.019607843	711	66
S3041	ygdR	b2833	0	0	0.78	0.356	0.401	2926314	2926532	4	43.8	29	29	0.132420091	110	0.502283105	84	0.383561644	0.502283105	0.01826484	216	32
S3042	tas	b2834	0	0	0.77	0.28	0.326	2926640	2927680	39	26.025	19	10	0.009606148	16	0.015369837	82	0.078770413	0.129682997	0.037463977	1038	103
S3043	ygeD	b2835	0	0	0.776	0.311	0.348	2927713	2928903	28	41.06896552	36	73	0.061293031	90	0.075566751	150	0.125944584	0.133501259	0.023509656	1188	115
S3044	aas	b2836	0	0	0.788	0.275	0.328	2928896	2931055	52	40.75471698	33	71	0.03287037	182	0.084259259	200	0.092592593	0.110185185	0.024074074	2157	45
S3045	galR	b2837	0	0	0.826	0.311	0.43	2931641	2932672	40	25.17073171	14	155	0.150193798	239	0.231589147	155	0.150193798	0.231589147	0.03875969	1029	52
S3046	lysA	b2838	0	0	0.827	0.012	0.021	2932679	2933941	36	34.13513514	22	101	0.079968329	123	0.097387173	115	0.091053048	0.159144893	0.028503563	1260	150
S3047	lysR	b2839	0	0	0.835	0.186	0.144	2934063	2934998	15	58.5	53	50	0.053418803	68	0.072649573	193	0.206196581	0.28525641	0.016025641	933	71
S3048	ygeA	b2840	0	0	0.695	0.391	0.606	2934985	2935677	18	36.47368421	23	58	0.083694084	116	0.167388167	138	0.199134199	0.232323232	0.025974026	690	72
S3049	araE	b2841	0	0	0.71	0.434	0.551	2935806	2937224	57	24.46551724	20	5	0.003523608	26	0.018322763	162	0.114164905	0.131078224	0.040169133	1416	19
S3050	kduD	b2842	0	0	0.667	0.196	0.196	2937539	2938300	35	21.16666667	10.5	4	0.005249344	9	0.011811024	127	0.166666667	0.224409449	0.045931759	759	66
S3051	kduI	b2843	0	0	0.77	0.316	0.359	2938330	2939166	68	12.13043478	8	10	0.011947431	21	0.025089606	76	0.090800478	0.13739546	0.081242533	834	33
S3052	yqeF	b2844	0	0	0.778	0.33	0.344	2939453	2940634	61	19.06451613	10	1	0.000846024	10	0.008460237	93	0.078680203	0.085448393	0.051607445	1179	55
S3053	yqeG	b2845	0	0	0.595	0.386	0.497	2941000	2942118	44	24.86666667	20	49	0.043789097	58	0.051831993	100	0.089365505	0.119749777	0.039320822	1116	15
S3067	ygeR	b2865	0	0	0.687	0.409	0.591	2951229	2952008	21	35.45454545	20	93	0.119230769	99	0.126923077	278	0.356410256	0.465384615	0.026923077	777	75
S3068	xdhA	b2866	0	0	0.748	0.433	0.488	2952399	2954696	71	31.91666667	18	0	0	17	0.007397737	272	0.118363795	0.141427328	0.030896432	2295	41
S3069	xdhB	b2867	0	0	0.722	0.324	0.447	2954707	2955585	28	30.31034483	16	1	0.001137656	96	0.109215017	106	0.120591581	0.228668942	0.03185438	876	46
S3070	xdhC	b2868	0	0	0.784	0.349	0.434	2955582	2956061	12	36.92307692	25	25	0.052083333	46	0.095833333	116	0.241666667	0.352083333	0.025	477	27
S3073	ygfU	b2888	0	0	0.672	0.286	0.298	2957303	2958820	106	14.18691589	8	67	0.044137022	70	0.046113307	93	0.061264822	0.084980237	0.069828722	1515	41
S3074	idi	b2889	0	0	0.788	0.188	0.24	2959070	2959618	18	28.89473684	14	29	0.052823315	31	0.056466302	196	0.35701275	0.433515483	0.032786885	546	32
S3075	lysS	b2890	0	0	0.817	0.262	0.311	2959661	2961178	0	1515	1515	1515	1	1515	1	1515	1	1	0	1515	95
S3076	prfB	b2891	1	1	0	0	0	2961188	2962286	0	1096	1096	1096	1	1096	1	1096	1	1	0	1096	139
S3077	recJ	b2892	0	0	0.766	0.402	0.355	2962377	2964110	24	69.36	44	67	0.038638985	118	0.06805075	307	0.17704729	0.206459054	0.01384083	1731	147
S3078	dsbC	b2893	0	0	0.743	0.291	0.316	2964116	2964826	12	54.69230769	34	71	0.099859353	99	0.139240506	171	0.240506329	0.288326301	0.016877637	708	134
S3079	xerD	b2894	0	0	0.638	0.314	0.199	2964851	2965747	0	894	894	894	1	894	1	894	1	1	0	894	139
S3080	fldB	b2895	0	0	0.771	0.353	0.4	2965859	2966380	3	130.5	93	22	0.042145594	335	0.641762452	313	0.599616858	0.666666667	0.005747126	519	43
S3081	ygfX	b2896	0	0	0.792	0.314	0.357	2966420	2966827	6	58.28571429	40	34	0.083333333	118	0.289215686	147	0.360294118	0.458333333	0.014705882	405	36
S3082	ygfY	b2897	0	0	0.598	0.241	0.267	2966808	2967074	3	66.75	48	26	0.097378277	96	0.359550562	150	0.561797753	0.823970037	0.011235955	264	120
S3083	ygfZ	b2898	0	0	0.385	0.218	0.182	2967317	2968297	1	490.5	490	940	0.958205912	978	1	940	0.958205912	1	0.001019368	978	148
S3084	yqfA	b2899	0	0	0.802	0.285	0.284	2968493	2969152	15	41.25	34	7	0.010606061	40	0.060606061	93	0.140909091	0.246969697	0.022727273	657	108
S3086	bglA	b2901	0	0	0.702	0.28	0.308	2969671	2971104	50	28.11764706	20	91	0.063458856	155	0.108089261	105	0.073221757	0.108089261	0.034867503	1431	38
S3087	ygfF	b2902	0	0	0.742	0.351	0.351	2971161	2971904	17	41.33333333	28.5	132	0.177419355	203	0.272849462	156	0.209677419	0.272849462	0.022849462	741	65
S3088	gcvP	b2903	0	0	0.67	0.363	0.448	2972171	2975044	77	36.84615385	33.5	29	0.010090466	39	0.013569937	165	0.057411273	0.090814196	0.026791928	2871	110
S3089	gcvH	b2904	0	0	0.643	0.323	0.41	2975163	2975552	12	30	18	18	0.046153846	131	0.335897436	113	0.28974359	0.335897436	0.030769231	387	137
S3090	gcvT	b2905	0	0	0.708	0.348	0.389	2975576	2976670	33	32.20588235	20.5	9	0.008219178	24	0.021917808	118	0.107762557	0.160730594	0.030136986	1092	133
S3091	visC	b2906	0	0	0.825	0.289	0.256	2977118	2978320	8	133.6666667	78	23	0.019118869	55	0.045719036	477	0.396508728	0.527847049	0.006650042	1200	124
S3092	ubiH	b2907	0	0	0.559	0.175	0.218	2978343	2979521	1	589.5	589	23	0.019508058	1176	1	1155	0.979643766	1	0.000848176	1176	127
S3093	pepP	b2908	0	0	0.723	0.4	0.428	2979518	2980843	5	221	114	116	0.087481146	463	0.349170437	701	0.528657617	0.790346908	0.003770739	1323	123
S3094	ygfB	b2909	0	0	0.747	0.438	0.693	2980869	2981447	11	48.25	40.5	146	0.252158895	233	0.402417962	146	0.252158895	0.402417962	0.018998273	576	97
S3095	zapA	b2910	0	0	0.889	0.245	0.271	2981615	2981944	1	165	164.5	146	0.442424242	327	1	183	0.554545455	1	0.003030303	327	101
S3097	ygfA	b2912	0	0	0.735	0.382	0.548	2982244	2982792	6	78.42857143	54	59	0.107468124	100	0.182149362	279	0.508196721	0.639344262	0.010928962	546	137
S3098	serA	b2913	0	0	0.856	0.007	0.021	2983573	2984805	24	49.32	33	49	0.03974047	140	0.113544201	153	0.124087591	0.205190592	0.01946472	1230	127
S3099	rpiA	b2914	0	0	0.297	0.34	0.372	2985061	2985720	0	657	657	657	1	657	1	657	1	1	0	657	153
S3101	argP	b2916	0	0	0.783	0.255	0.275	2986103	2986996	26	33.11111111	19	6	0.006711409	15	0.016778523	105	0.117449664	0.177852349	0.029082774	891	95
S3102	yliK	b2917	0	0	0.833	0.382	0.499	2987200	2989344	55	38.30357143	19.5	11	0.005128205	28	0.013053613	232	0.108158508	0.144988345	0.025641026	2142	26
S3103	argK	b2918	0	0	0.798	0.301	0.339	2989337	2990332	28	34.34482759	24	22	0.022088353	112	0.112449799	125	0.125502008	0.200803213	0.02811245	993	40
S3106	ygfI	b2921	0	0	0.773	0.23	0.241	2992572	2993522	32	28.81818182	17	2	0.002103049	14	0.014721346	106	0.111461619	0.196635121	0.033648791	948	17
S3107	yggE	b2922	0	0	0.773	0.314	0.367	2993689	2994429	22	32.2173913	29	57	0.076923077	114	0.153846154	113	0.152496626	0.179487179	0.029689609	738	65
S3108	argO	b2923	0	0	0.723	0.288	0.339	2994522	2995157	23	26.5	23.5	13	0.020440252	43	0.067610063	83	0.130503145	0.245283019	0.036163522	633	105
S3109	mscS	b2924	0	0	0.754	0.358	0.457	2995296	2996156	27	30.75	16.5	6	0.006968641	52	0.06039489	213	0.24738676	0.269454123	0.031358885	858	127
S3110	fbaA	b2925	1	1	0	0	0	2996347	2997426	0	1077	1077	1077	1	1077	1	1077	1	1	0	1077	55
S3111	pgk	b2926	1	1	0	0	0	2997641	2998804	0	1161	1161	1161	1	1161	1	1161	1	1	0	1161	153
S3112	epd	b2927	0	0	0.844	0.321	0.344	2998854	2999873	16	60	37	115	0.112745098	211	0.206862745	160	0.156862745	0.293137255	0.015686275	1017	94
S3120	yggD	b2929	0	0	0.75	0.265	0.313	3004003	3004512	16	30	20	4	0.007843137	37	0.07254902	138	0.270588235	0.321568627	0.031372549	507	14
S3121	yggF	b2930	0	0	0.748	0.323	0.26	3004534	3005499	32	29.27272727	24	4	0.004140787	27	0.027950311	97	0.100414079	0.163561077	0.033126294	963	8
S3122	yggP	b4465	0	0	0.745	0.336	0.583	3005496	3006485	70	13.94366197	9	4	0.004040404	29	0.029292929	47	0.047474747	0.083838384	0.070707071	987	17
S3127	tktA	b2935	0	0	0.7	0.317	0.327	3008881	3010872	1	996	995.5	14	0.007028112	1989	1	1977	0.99246988	1	0.000502008	1989	149
S3128	yggG	b2936	0	0	0.747	0.354	0.434	3011024	3011908	17	49.16666667	29	56	0.063276836	173	0.195480226	191	0.215819209	0.337853107	0.01920904	882	75
S3129	speB	b2937	0	0	0.959	0.467	0.569	3012114	3013034	9	92.1	56.5	137	0.148751357	168	0.182410423	224	0.243213898	0.442996743	0.009771987	918	100
S3133	speA	b2938	0	0	0.789	0.295	0.254	3014414	3016390	49	39.54	27	27	0.013657056	28	0.014162873	326	0.164896308	0.184623166	0.024785028	1974	93
S3134	yqgB	b2939	0	0	0.836	0.313	0.349	3016399	3016545	2	49	35	35	0.238095238	36	0.244897959	110	0.74829932	0.755102041	0.013605442	144	16
S3135	yqgC	b2940	0	0	0.849	0.231	0.203	3016666	3016881	3	54	48.5	77	0.356481481	193	0.893518519	116	0.537037037	0.893518519	0.013888889	213	9
S3136	yqgD	b2941	0	1	0	0	0	3016878	3017129	7	31.5	18.5	15	0.05952381	16	0.063492063	85	0.337301587	0.634920635	0.027777778	249	12
S3137	metK	b2942	1	1	0	0	0	3017185	3018339	1	577.5	577	1145	0.991341991	1152	1	1145	0.991341991	1	0.000865801	1152	151
S3138	galP	b2943	0	0	0.932	0.305	0.332	3018815	3020170	47	28.25	21.5	4	0.002949853	26	0.019174041	126	0.092920354	0.115781711	0.034660767	1353	30
S3139	sprT	b2944	0	0	0.765	0.346	0.353	3020247	3020744	5	83	77.5	96	0.192771084	103	0.206827309	154	0.309236948	0.427710843	0.010040161	495	71
S3140	endA	b2945	0	0	0.997	0.414	0.486	3020839	3021546	13	50.57142857	53	31	0.043785311	64	0.09039548	92	0.129943503	0.240112994	0.018361582	705	70
S3141	yggJ	b2946	0	0	0.819	0.203	0.094	3021626	3022357	14	48.8	33	68	0.092896175	80	0.109289617	174	0.237704918	0.282786885	0.019125683	729	146
S3142	gshB	b2947	0	0	0.685	0.304	0.385	3022370	3023320	24	38.04	25	1	0.001051525	24	0.025236593	142	0.149316509	0.178759201	0.025236593	948	142
S3144	yqgF	b2949	1	1	0	0	0	3023992	3024408	1	208.5	208	409	0.980815348	414	1	409	0.980815348	1	0.002398082	414	151
S3145	yggS	b2951	0	0	0.781	0.295	0.356	3025582	3026286	7	88.125	57.5	91	0.129078014	115	0.163120567	288	0.408510638	0.615602837	0.009929078	702	149
S3146	yggR	b2950	0	0	0.802	0.383	0.568	3024584	3025609	22	44.60869565	22	7	0.006822612	57	0.055555556	224	0.218323587	0.274853801	0.021442495	1023	119
S3147	yggT	b2952	0	0	0.87	0.24	0.192	3026304	3026870	15	35.4375	31	73	0.128747795	80	0.141093474	112	0.197530864	0.234567901	0.026455026	564	130
S3149	yggV	b2954	0	0	0.831	0.257	0.276	3027165	3027758	11	49.5	29	33	0.055555556	58	0.097643098	194	0.326599327	0.367003367	0.018518519	591	146
S3150	yggW	b2955	0	0	0.808	0.299	0.35	3027751	3028887	23	47.375	41	57	0.050131926	93	0.081794195	121	0.106420405	0.190853122	0.020228672	1134	150
S3152	yiaO	b3579	0	0	0.657	0.475	0.508	3029571	3030164	18	31.26315789	22	21	0.035353535	23	0.038720539	94	0.158249158	0.264309764	0.03030303	591	101
S3153	yiaM	b3577	0	0	0.676	0.382	0.491	3030209	3030712	24	20.16	9	4	0.007936508	59	0.117063492	182	0.361111111	0.390873016	0.047619048	501	71
S3156	yggM	b2956	0	0	0.744	0.231	0.224	3032878	3033840	53	17.83333333	14.5	16	0.016614746	72	0.074766355	77	0.079958463	0.1298027	0.055036345	960	18
S3157	ansB	b2957	0	0	0.594	0.306	0.287	3033957	3035003	32	31.72727273	22	64	0.06112703	86	0.082139446	160	0.152817574	0.210124164	0.030563515	1044	85
S3158	yggN	b2958	0	0	0.786	0.349	0.361	3035179	3035895	7	89.625	53.5	15	0.020920502	21	0.029288703	235	0.327754533	0.524407252	0.009762901	714	45
S3160	yggH	b2960	0	0	0.823	0.399	0.457	3036408	3037127	21	32.72727273	17	1	0.001388889	16	0.022222222	191	0.265277778	0.2875	0.029166667	717	142
S3161	mutY	b2961	0	0	0.76	0.329	0.262	3037288	3038340	23	43.875	32.5	80	0.075973409	90	0.085470085	201	0.190883191	0.275403609	0.021842355	1050	144
S3162	yggX	b2962	0	0	0.761	0.361	0.342	3038368	3038643	9	27.6	22	79	0.286231884	110	0.398550725	79	0.286231884	0.398550725	0.032608696	273	152
S3163	mltC	b2963	0	0	0.569	0.315	0.379	3038705	3039787	28	37.34482759	33	40	0.036934441	74	0.068328717	144	0.132963989	0.203139428	0.025854109	1080	74
S3164	nupG	b2964	0	0	0.749	0.36	0.611	3039941	3041245	53	24.16666667	15.5	111	0.085057471	118	0.090421456	111	0.085057471	0.101915709	0.040613027	1302	18
S3165	speC	b2965	0	0	0.849	0.287	0.266	3041294	3043489	70	30.92957746	21	1	0.000455373	25	0.011384335	112	0.051001821	0.086520947	0.031876138	2193	32
S3166	yqgA	b2966	0	0	0.78	0.385	0.37	3043827	3044534	19	35.4	21.5	2	0.002824859	96	0.13559322	112	0.15819209	0.303672316	0.026836158	705	22
S3169	yjhR	b4308	0	0	0.688	0.338	0.647	3046628	3050143	167	20.92857143	11	34	0.00967008	53	0.015073948	182	0.051763367	0.062571104	0.047497156	3513	41
S3190	torI	b4501	0	0	0.713	0.296	0.378	3073538	3073744	19	10.35	4	0	0	1	0.004830918	53	0.256038647	0.275362319	0.09178744	204	11
S3193	yfjP	b2632	0	0	0.756	0.392	0.254	3077100	3077972	31	27.28125	16.5	49	0.056128293	127	0.145475372	92	0.105383734	0.17067583	0.035509737	870	12
S3195	flu	b2000	0	0	0.612	0.222	0.121	3079305	3081425	46	45.12765957	25	6	0.002828854	7	0.00330033	251	0.118340405	0.123526638	0.021687883	2118	65
S3196	yeeR	b2001	0	0	0.779	0.309	0.325	3081546	3084062	80	31.07407407	24	12	0.00476758	17	0.006754072	133	0.052840683	0.061978546	0.03178387	2514	5
S3199	yafZ	b0252	0	0	0.816	0.299	0.42	3085004	3085822	29	27.3	23.5	1	0.001221001	37	0.045177045	104	0.126984127	0.133089133	0.035409035	816	20
S3200	yfjX	b2643	0	0	0.795	0.258	0.386	3086164	3086637	16	27.88235294	24	18	0.037974684	23	0.048523207	84	0.17721519	0.187763713	0.033755274	471	15
S3201	yeeS	b2002	0	0	0.734	0.295	0.416	3086638	3087129	19	24.6	13	0	0	11	0.022357724	151	0.306910569	0.329268293	0.038617886	489	42
S3202	yeeT	b2003	0	0	0.66	0.212	0.228	3087216	3087437	7	27.75	22.5	23	0.103603604	91	0.40990991	68	0.306306306	0.40990991	0.031531532	219	9
S3203	yeeU	b2004	0	0	0.76	0.362	0.445	3087517	3087894	12	29.07692308	20	1	0.002645503	61	0.161375661	98	0.259259259	0.420634921	0.031746032	375	11
S3204	yeeV	b2005	0	0	0.729	0.415	0.456	3087941	3088318	14	25.2	8	5	0.013227513	32	0.084656085	134	0.354497354	0.447089947	0.037037037	375	13
S3205	yeeW	b2006	0	0	0.743	0.378	0.331	3088315	3088803	11	40.75	19.5	8	0.016359918	16	0.032719836	142	0.290388548	0.54396728	0.022494888	486	9
S3215	yghK	b2975	0	0	0.741	0.366	0.472	3096365	3097951	103	15.25961538	10.5	5	0.003150599	7	0.004410838	94	0.059231254	0.100819156	0.064902331	1584	63
S3216	glcB	b2976	0	0	0.854	0.257	0.211	3098306	3100477	101	21.29411765	11.5	25	0.011510129	29	0.01335175	135	0.062154696	0.084714549	0.046500921	2169	50
S3217	glcG	b2977	0	0	0.769	0.366	0.456	3100499	3100903	1	202.5	202	70	0.172839506	402	1	334	0.824691358	1	0.002469136	402	64
S3220	glcC	b2980	0	0	0.788	0.38	0.455	3104940	3105710	13	55.07142857	31.5	10	0.012970169	70	0.09079118	258	0.33463035	0.382619974	0.016861219	768	27
S3231	yghQ	b2983	0	0	0.745	0.366	0.539	3115039	3116388	51	25.96153846	17	55	0.040740741	76	0.056296296	81	0.06	0.104444444	0.037777778	1347	8
S3232	yghR	b2984	0	0	0.768	0.278	0.323	3116434	3117192	20	36.14285714	33	47	0.061923584	130	0.171277997	83	0.109354414	0.17654809	0.026350461	756	11
S3233	yghS	b2985	0	0	0.783	0.324	0.398	3117224	3117937	34	20.4	16	7	0.009803922	33	0.046218487	76	0.106442577	0.138655462	0.047619048	711	10
S3234	yghT	b2986	0	0	0.787	0.354	0.405	3118111	3118803	29	23.1	18.5	57	0.082251082	59	0.085137085	89	0.128427128	0.181818182	0.041847042	690	9
S3235	pitB	b2987	0	0	0.625	0.421	0.653	3118852	3120351	56	26.31578947	18	18	0.012	25	0.016666667	117	0.078	0.122	0.037333333	1497	49
S3236	gss	b2988	0	0	0.798	0.393	0.447	3120643	3122502	69	26.57142857	18	2	0.001075269	3	0.001612903	140	0.075268817	0.124193548	0.037096774	1857	22
S3237	yghU	b2989	0	0	0.782	0.304	0.319	3122659	3123573	35	25.41666667	19	6	0.006557377	9	0.009836066	100	0.109289617	0.161748634	0.038251366	912	65
S3238	hybG	b2990	0	0	0.754	0.265	0.305	3123696	3123944	11	20.75	18.5	26	0.104417671	31	0.124497992	74	0.297188755	0.325301205	0.044176707	246	40
S3239	hybF	b2991	0	0	0.518	0.328	0.534	3124078	3124419	11	28.5	30.5	41	0.119883041	47	0.137426901	68	0.198830409	0.304093567	0.032163743	339	37
S3240	hybE	b2992	0	0	0.715	0.25	0.261	3124412	3124900	8	54.33333333	70	3	0.006134969	135	0.27607362	132	0.26993865	0.423312883	0.016359918	486	30
S3241	hybD	b2993	0	0	0.824	0.207	0.109	3124893	3125387	9	49.5	45	30	0.060606061	64	0.129292929	120	0.242424242	0.371717172	0.018181818	492	44
S3242	hybC	b2994	0	0	0.792	0.371	0.365	3125387	3127090	44	37.86666667	25	32	0.018779343	60	0.035211268	142	0.083333333	0.095070423	0.025821596	1701	37
S3243	hybB	b2995	0	0	0.821	0.26	0.244	3127087	3128265	34	33.68571429	15	3	0.002544529	12	0.010178117	118	0.100084818	0.162849873	0.028837998	1176	30
S3244	hybA	b2996	0	0	0.745	0.29	0.335	3128255	3129241	36	26.67567568	18	44	0.044579534	63	0.063829787	95	0.096251266	0.106382979	0.036474164	984	34
S3245	hybO	b2997	0	0	0.819	0.344	0.327	3129244	3130362	31	34.96875	25	47	0.042001787	117	0.104557641	109	0.0974084	0.134941912	0.027703307	1116	37
S3246	yghW	b2998	0	0	0.774	0.272	0.3	3130551	3130838	14	19.2	13	32	0.111111111	75	0.260416667	43	0.149305556	0.260416667	0.048611111	285	19
S3249	yghZ	b3001	0	0	0.827	0.329	0.415	3132001	3133041	29	34.7	29.5	35	0.033621518	37	0.035542747	86	0.082612872	0.112391931	0.027857829	1038	62
S3250	yqhA	b3002	0	0	0.774	0.287	0.317	3133081	3133575	20	23.57142857	22	24	0.048484848	77	0.155555556	60	0.121212121	0.204040404	0.04040404	492	97
S3251	yghA	b3003	0	0	0.73	0.317	0.394	3133766	3134650	16	52.05882353	39	67	0.075706215	90	0.101694915	141	0.159322034	0.265536723	0.018079096	882	67
S3253	exbD	b3005	0	0	0.755	0.248	0.262	3134922	3135347	1	213	212.5	265	0.622065728	423	1	265	0.622065728	1	0.002347418	423	93
S3254	exbB	b3006	0	0	0.668	0.408	0.451	3135354	3136088	2	245	40	692	0.941496599	732	0.995918367	692	0.941496599	0.995918367	0.002721088	732	44
S3256	metC	b3008	0	0	0.729	0.029	0.095	3136340	3137527	33	34.94117647	20	119	0.10016835	122	0.102693603	130	0.109427609	0.163299663	0.027777778	1185	92
S3257	yghB	b3009	0	0	0.767	0.413	0.448	3137667	3138326	9	66	54	120	0.181818182	122	0.184848485	156	0.236363636	0.365151515	0.013636364	657	31
S3258	yqhD	b3011	0	0	0.791	0.341	0.524	3139459	3140622	27	41.57142857	27	20	0.017182131	26	0.02233677	195	0.167525773	0.243986254	0.023195876	1161	68
S3259	yqhC	b3010	0	0	0.507	0.356	0.344	3138366	3139493	38	28.92307692	22	10	0.008865248	91	0.080673759	157	0.139184397	0.180851064	0.033687943	1125	86
S3261	yqhG	b3013	0	0	0.818	0.414	0.579	3141754	3142680	39	23.175	9	46	0.049622438	50	0.053937433	140	0.151024811	0.1596548	0.042071197	924	13
S3262	yqhH	b3014	0	0	0.816	0.376	0.394	3142731	3142988	13	18.42857143	14.5	18	0.069767442	26	0.100775194	51	0.197674419	0.352713178	0.050387597	255	13
S3265	sufI	b3017	0	0	0.632	0.381	0.423	3145361	3146773	20	67.28571429	50	113	0.079971691	205	0.145081387	213	0.1507431	0.218683652	0.014154282	1410	49
S3266	plsC	b3018	1	1	0	0	0	3146848	3147585	0	735	735	735	1	735	1	735	1	1	0	735	120
S3267	parC	b3019	1	1	0	0	0	3147819	3150077	2	753	20	20	0.008853475	37	0.016378929	2221	0.983178398	0.990703851	0.000885347	2256	139
S3268	ygiV	b3023	0	0	0.759	0.391	0.371	3150623	3151105	16	28.41176471	23	13	0.026915114	37	0.076604555	78	0.161490683	0.271221532	0.033126294	480	39
S3269	ygiW	b3024	0	0	0.756	0.329	0.574	3151158	3151550	16	23.11764706	20	22	0.055979644	59	0.150127226	113	0.287531807	0.318066158	0.040712468	390	59
S3270	qseB	b3025	0	0	0.736	0.263	0.346	3151702	3152361	27	23.57142857	16.5	45	0.068181818	55	0.083333333	72	0.109090909	0.139393939	0.040909091	657	104
S3271	qseC	b3026	0	0	0.71	0.234	0.267	3152358	3153632	47	26.5625	13.5	35	0.02745098	100	0.078431373	133	0.104313725	0.152156863	0.036862745	1272	104
S3272	ygiZ	b3027	0	0	0.796	0.426	0.599	3153678	3154010	12	25.61538462	20	14	0.042042042	34	0.102102102	70	0.21021021	0.318318318	0.036036036	330	5
S3273	mdaB	b3028	0	0	0.828	0.315	0.368	3154329	3154910	19	29.1	28.5	3	0.005154639	65	0.111683849	95	0.163230241	0.192439863	0.032646048	579	48
S3274	ygiN	b3029	0	0	0.645	0.216	0.276	3154941	3155255	10	28.63636364	23	26	0.082539683	58	0.184126984	130	0.412698413	0.492063492	0.031746032	312	61
S3275	parE	b3030	1	1	0	0	0	3155303	3157195	0	1890	1890	1890	1	1890	1	1890	1	1	0	1890	140
S3276	yqiA	b3031	0	0	0.776	0.342	0.366	3157224	3157805	4	116.4	116	135	0.231958763	244	0.419243986	219	0.37628866	0.575601375	0.006872852	579	108
S3277	cpdA	b3032	0	0	0.784	0.423	0.558	3157805	3158632	6	118.2857143	93	200	0.241545894	259	0.312801932	216	0.260869565	0.480676329	0.007246377	825	110
S3278	yqiB	b3033	0	0	0.708	0.342	0.351	3158657	3159079	11	35.25	28.5	30	0.070921986	76	0.179669031	130	0.307328605	0.394799054	0.026004728	420	75
S3279	nudF	b3034	0	0	0.789	0.376	0.373	3159080	3159709	14	42	21	175	0.277777778	221	0.350793651	175	0.277777778	0.350793651	0.022222222	627	93
S3280	tolC	b3035	0	0	0.782	0.367	0.441	3159914	3161395	1	741	740.5	1458	0.983805668	1479	1	1458	0.983805668	1	0.000674764	1479	129
S3283	ygiC	b3038	0	0	0.799	0.282	0.265	3162220	3163380	20	55.28571429	27	71	0.061154177	89	0.076658053	261	0.224806202	0.240310078	0.017226529	1158	42
S3284	zupT	b3039	0	0	0.786	0.36	0.662	3163418	3164233	27	29.14285714	13	5	0.006127451	16	0.019607843	110	0.134803922	0.254901961	0.033088235	813	102
S3285	ygiE	b3040	0	0	0.715	0.292	0.279	3164349	3165122	26	28.66666667	21	1	0.00129199	73	0.094315245	106	0.136950904	0.167958656	0.033591731	771	63
S3286	ribB	b3041	1	1	0	0	0	3165611	3166264	3	163.5	7	13	0.019877676	14	0.021406728	638	0.975535168	0.97706422	0.004587156	651	149
S3287	yqiC	b3042	0	0	0.725	0.449	0.484	3166578	3166928	6	50.14285714	15	19	0.054131054	28	0.07977208	158	0.45014245	0.820512821	0.017094017	348	131
S3294	glgS	b3049	0	0	0.874	0.234	0.242	3169778	3169978	5	33.5	20.5	10	0.049751244	28	0.139303483	76	0.378109453	0.726368159	0.024875622	198	15
S3298	rfaE	b3052	0	0	0.356	0.197	0.198	3173108	3174541	0	1431	1431	1431	1	1431	1	1431	1	1	0	1431	118
S3299	glnE	b3053	0	0	0.856	0.278	0.247	3174589	3177429	77	36.42307692	28	54	0.019007392	72	0.025343189	262	0.092221049	0.111228441	0.027103133	2838	135
S3300	ygiF	b3054	0	0	0.689	0.4	0.469	3177452	3178753	29	43.4	29.5	58	0.044546851	71	0.05453149	172	0.132104455	0.169738863	0.022273425	1299	90
S3301	htrG	b3055	0	0	0.717	0.396	0.565	3178995	3179615	14	41.4	40	12	0.019323671	26	0.041867955	159	0.256038647	0.264090177	0.022544283	618	73
S3302	cca	b3056	1	1	0	0	0	3179679	3180917	0	1236	1236	1236	1	1236	1	1236	1	1	0	1236	152
S3303	bacA	b3057	0	0	0.647	0.355	0.437	3181079	3181900	33	24.17647059	17	16	0.01946472	91	0.110705596	80	0.097323601	0.159367397	0.040145985	819	133
S3304	folB	b3058	1	0	0.488	0.252	0.249	3181991	3182359	0	366	366	366	1	366	1	366	1	1	0	366	118
S3305	ygiH	b3059	0	0	0.739	0.365	0.311	3182464	3183081	22	26.86956522	17	29	0.046925566	75	0.121359223	88	0.142394822	0.197411003	0.035598706	615	134
S3306	ygiP	b3060	0	0	0.823	0.408	0.432	3183024	3184025	54	18.21818182	9	95	0.094810379	116	0.115768463	157	0.156686627	0.158682635	0.053892216	999	31
S3307	ttdA	b3061	0	0	0.711	0.257	0.296	3184235	3185044	40	19.75609756	14	14	0.017283951	19	0.02345679	83	0.102469136	0.191358025	0.049382716	807	25
S3308	ttdB	b3062	0	0	0.786	0.389	0.386	3185072	3185677	3	151.5	105	125	0.206270627	210	0.346534653	342	0.564356436	0.704620462	0.004950495	603	25
S3309	ygjE	b3063	0	0	0.756	0.236	0.304	3185725	3187188	38	37.53846154	33	27	0.018442623	66	0.045081967	98	0.066939891	0.096311475	0.025956284	1461	26
S3310	ygjD	b3064	1	1	0	0	0	3187231	3188244	0	1011	1011	1011	1	1011	1	1011	1	1	0	1011	153
S3311	rpsU	b3065	0	0	0.666	0.29	0.275	3188482	3188697	0	213	213	213	1	213	1	213	1	1	0	213	151
S3312	dnaG	b3066	1	1	0	0	0	3188808	3190553	0	1743	1743	1743	1	1743	1	1743	1	1	0	1743	152
S3313	rpoD	b3067	1	1	0	0	0	3190748	3192574	0	1824	1824	1824	1	1824	1	1824	1	1	0	1824	152
S3318	yqjI	b3071	0	0	0.836	0.595	0.985	3195888	3196511	6	89.14285714	118	118	0.189102564	272	0.435897436	181	0.290064103	0.435897436	0.009615385	621	67
S3322	ebgR	b3075	0	0	0.769	0.352	0.417	3200573	3201556	31	30.75	31	30	0.030487805	72	0.073170732	104	0.105691057	0.155487805	0.031504065	981	20
S3323	ebgA	b3076	0	0	0.789	0.391	0.436	3201739	3204825	84	36.31764706	27	17	0.005506965	40	0.012957564	237	0.076773567	0.113054746	0.027210884	3084	29
S3324	ebgC	b3077	0	0	0.84	0.352	0.365	3204822	3205271	20	21.42857143	9	1	0.002222222	50	0.111111111	87	0.193333333	0.3	0.044444444	447	18
S3325	ygjI	b3078	0	0	0.736	0.298	0.337	3205334	3206767	62	22.76190476	11	95	0.066248257	111	0.077405858	167	0.116457462	0.151324965	0.043235704	1431	17
S3327	ygjK	b3080	0	0	0.835	0.316	0.457	3207989	3210340	57	40.55172414	26.5	91	0.038690476	101	0.042942177	208	0.088435374	0.116921769	0.024234694	2349	26
S3328	fadH	b3081	0	0	0.758	0.387	0.407	3210566	3212584	50	39.58823529	25	6	0.002971768	80	0.039623576	163	0.080733036	0.122337791	0.024764735	2016	99
S3329	ygjM	b3082	0	0	0.785	0.239	0.308	3212629	3213045	3	104.25	24.5	19	0.045563549	26	0.06235012	360	0.863309353	0.935251799	0.007194245	414	36
S3330	ygjN	b3083	0	0	0.827	0.333	0.376	3213042	3213356	5	52.5	39	157	0.498412698	177	0.561904762	157	0.498412698	0.561904762	0.015873016	312	28
S3331	ygjO	b3084	0	0	0.759	0.448	0.524	3213641	3214777	25	43.73076923	30	5	0.004397537	11	0.009674582	130	0.114335972	0.201407212	0.021987687	1134	60
S3332	ygjP	b3085	0	0	0.803	0.432	0.436	3214826	3215365	4	108	123	213	0.394444444	341	0.631481481	213	0.394444444	0.631481481	0.007407407	537	115
S3333	ygjQ	b3086	0	0	0.734	0.298	0.3	3215442	3216134	18	36.47368421	21	1	0.001443001	10	0.014430014	121	0.174603175	0.256854257	0.025974026	690	32
S3334	ygjR	b3087	0	0	0.565	0.337	0.416	3216195	3217211	16	59.82352941	65	4	0.003933137	120	0.1179941	199	0.19567355	0.202556539	0.015732547	1014	54
S3335	alx	b3088	0	0	0.795	0.459	0.653	3217482	3218447	25	37.15384615	35.5	8	0.008281573	42	0.043478261	99	0.102484472	0.16252588	0.025879917	963	85
S3336	sstT	b3089	0	0	0.759	0.305	0.301	3219032	3220276	17	69.16666667	62	5	0.004016064	96	0.077108434	163	0.130923695	0.206425703	0.013654618	1242	72
S3337	ygjV	b3090	0	0	0.715	0.334	0.386	3220281	3220832	18	29.05263158	16	22	0.039855072	27	0.048913043	115	0.208333333	0.289855072	0.032608696	549	35
S3338	uxaA	b3091	0	0	0.806	0.333	0.37	3220915	3222402	31	46.5	35	6	0.004032258	41	0.027553763	164	0.110215054	0.151209677	0.020833333	1485	32
S3339	uxaC	b3092	0	0	0.841	0.363	0.359	3222417	3223829	33	41.55882353	36	15	0.010615711	72	0.050955414	169	0.11960368	0.2009908	0.023354565	1410	42
S3340	exuT	b3093	0	0	0.61	0.452	0.543	3224314	3225612	49	25.98	21.5	46	0.035411855	53	0.040800616	82	0.063125481	0.088529638	0.037721324	1296	55
S3342	yagX	b0291	0	0	0.645	0.383	0.423	3226785	3228776	93	21.19148936	13	4	0.002008032	5	0.00251004	102	0.051204819	0.064759036	0.046686747	1989	23
S3345	exuR	b3094	0	0	0.674	0.357	0.415	3229747	3230523	11	64.75	40.5	105	0.135135135	176	0.226512227	261	0.335907336	0.38996139	0.014157014	774	36
S3346	yqjA	b3095	0	0	0.683	0.34	0.367	3230868	3231530	9	66.3	48.5	30	0.045248869	77	0.116138763	169	0.254901961	0.423831071	0.013574661	660	43
S3347	yqjB	b3096	0	0	0.759	0.239	0.262	3231549	3231917	6	52.71428571	51	44	0.119241192	50	0.135501355	96	0.260162602	0.514905149	0.016260163	366	27
S3349	yqjD	b3098	0	0	0.761	0.366	0.421	3232456	3232761	4	61.2	38	38	0.124183007	70	0.22875817	175	0.571895425	0.575163399	0.013071895	303	41
S3350	yqjE	b3099	0	0	0.716	0.404	0.545	3232764	3233168	15	25.3125	20.5	8	0.019753086	19	0.04691358	61	0.150617284	0.177777778	0.037037037	402	28
S3351	yqjK	b3100	0	0	0.729	0.21	0.155	3233158	3233457	6	42.85714286	27	40	0.133333333	110	0.366666667	92	0.306666667	0.386666667	0.02	297	29
S3353	yqjG	b3102	0	0	0.715	0.256	0.233	3234009	3234995	22	42.91304348	38	20	0.020263425	32	0.032421479	239	0.242147923	0.260385005	0.022289767	984	63
S3354	yhaH	b3103	0	0	0.813	0.443	0.665	3235288	3235656	9	36.9	34.5	45	0.12195122	66	0.178861789	85	0.230352304	0.406504065	0.024390244	366	32
S3356	yhaJ	b3105	0	0	0.707	0.239	0.286	3235863	3236759	29	29.9	22.5	43	0.04793757	63	0.070234114	72	0.080267559	0.144927536	0.032329989	894	62
S3357	yhaK	b3106	0	0	0.875	0.294	0.306	3236864	3237565	19	35.1	31	8	0.011396011	56	0.07977208	152	0.216524217	0.277777778	0.027065527	699	29
S3358	yhaL	b3107	0	0	0.653	0.3	0.413	3237588	3237752	5	27.5	26.5	50	0.303030303	59	0.357575758	50	0.303030303	0.4	0.03030303	162	16
S3360	yhaM	b4470	0	0	0.644	0.431	0.545	3238466	3239275	30	26.12903226	19	1	0.001234568	12	0.014814815	123	0.151851852	0.183950617	0.037037037	807	31
S3361	yhaO	b3110	0	0	0.733	0.373	0.393	3239303	3240634	65	20.18181818	16	58	0.043543544	117	0.087837838	75	0.056306306	0.087837838	0.048798799	1329	23
S3363	tdcG	b4471	0	0	0.753	0.307	0.288	3240909	3242273	49	27.3	19.5	13	0.00952381	39	0.028571429	134	0.098168498	0.121611722	0.035897436	1362	50
S3365	tdcF	b3113	0	1	0	0	0	3242345	3242734	10	35.45454545	21	34	0.087179487	55	0.141025641	125	0.320512821	0.615384615	0.025641026	387	45
S3366	tdcE	b3114	0	0	0.781	0.387	0.527	3242748	3245042	114	19.95652174	13	13	0.005664488	22	0.009586057	128	0.05577342	0.071459695	0.049673203	2292	20
S3368	tdcC	b3116	0	0	0.854	0.416	0.461	3246310	3247641	64	20.49230769	11	7	0.005255255	43	0.032282282	124	0.093093093	0.111111111	0.048048048	1329	19
S3369	tdcB	b3117	0	0	0.786	0.398	0.54	3247663	3248652	46	21.06382979	9	9	0.009090909	117	0.118181818	108	0.109090909	0.118181818	0.046464646	987	69
S3370	tdcA	b3118	0	0	0.876	0.31	0.355	3248751	3249689	47	19.5625	10	49	0.052183174	133	0.141640043	116	0.123535676	0.212992545	0.050053248	936	19
S3371	tdcR	b3119	0	0	0.724	0.302	0.322	3249879	3250223	4	69	64	64	0.185507246	215	0.623188406	151	0.437681159	0.626086957	0.011594203	342	13
S3379	garP	b3127	0	0	0.745	0.345	0.366	3256185	3257519	67	19.63235294	11	19	0.01423221	47	0.035205993	113	0.084644195	0.122097378	0.050187266	1332	13
S3380	garD	b3128	0	0	0.789	0.37	0.446	3257894	3259465	86	18.06896552	11	12	0.007633588	21	0.013358779	87	0.055343511	0.083969466	0.054707379	1569	50
S3381	agaR	b3131	0	0	0.804	0.281	0.114	3259517	3260341	5	137.5	100.5	12	0.014545455	109	0.132121212	367	0.444848485	0.709090909	0.006060606	822	33
S3382	kbaZ	b3132	0	0	0.627	0.426	0.444	3260590	3261870	20	61	53	277	0.216237315	438	0.341920375	277	0.216237315	0.341920375	0.015612802	1278	44
S3383	agaV	b3133	0	0	0.814	0.277	0.091	3261857	3262366	14	34	17	81	0.158823529	116	0.22745098	112	0.219607843	0.364705882	0.02745098	507	23
S3391	agaC	b3139	0	0	0.731	0.315	0.393	3265897	3266700	58	13.62711864	10	5	0.006218905	33	0.041044776	55	0.06840796	0.097014925	0.072139303	801	28
S3392	agaD	b3140	0	0	0.79	0.261	0.286	3266690	3267481	32	24	9	26	0.032828283	34	0.042929293	105	0.132575758	0.188131313	0.04040404	789	31
S3393	agaI	b3141	0	0	0.804	0.342	0.261	3267482	3268237	36	20.43243243	14	4	0.005291005	9	0.011904762	77	0.101851852	0.132275132	0.047619048	753	10
S3397	yraI	b3143	0	0	0.731	0.218	0.194	3270079	3270774	60	11.40983607	9	25	0.03591954	34	0.048850575	44	0.063218391	0.08908046	0.086206897	693	15
S3403	yraK	b3145	0	0	0.726	0.251	0.253	3274664	3275755	42	25.39534884	16	1	0.000915751	8	0.007326007	138	0.126373626	0.217948718	0.038461538	1089	10
S3404	yraL	b3146	0	1	0	0	0	3275798	3276658	26	31.88888889	18	22	0.025551684	28	0.032520325	114	0.132404181	0.198606272	0.030197445	858	152
S3405	yraM	b3147	0	0	0.743	0.473	0.581	3276723	3278759	47	42.4375	36.5	32	0.015709377	76	0.037309769	216	0.106038292	0.12371134	0.023073147	2034	92
S3406	yraN	b3148	0	0	0.806	0.302	0.348	3278717	3279112	9	39.6	38.5	19	0.047979798	98	0.247474747	79	0.199494949	0.356060606	0.022727273	393	138
S3407	yraO	b3149	0	0	0.701	0.249	0.371	3279132	3279722	1	295.5	295	565	0.956006768	588	1	565	0.956006768	1	0.001692047	588	125
S3408	yraP	b3150	0	0	0.846	0.435	0.578	3279732	3280307	11	48	31	92	0.159722222	118	0.204861111	103	0.178819444	0.345486111	0.019097222	573	127
S3409	yraQ	b3151	0	0	0.724	0.324	0.451	3280421	3281461	39	26.025	17.5	32	0.030739673	127	0.121998079	95	0.091258405	0.121998079	0.037463977	1038	56
S3410	yraR	b3152	0	0	0.85	0.239	0.214	3281534	3282214	39	17.025	8	52	0.076358297	58	0.085168869	100	0.146842878	0.227606461	0.057268722	678	96
S3411	yhbO	b3153	0	0	0.739	0.353	0.465	3282255	3282815	25	21.57692308	13.5	22	0.039215686	34	0.060606061	84	0.14973262	0.181818182	0.04456328	558	99
S3412	yhbP	b3154	0	0	0.771	0.279	0.221	3282795	3283238	19	22.2	11	7	0.015765766	9	0.02027027	94	0.211711712	0.231981982	0.042792793	441	33
S3413	yhbQ	b3155	0	0	0.707	0.447	0.539	3283289	3283591	7	37.875	35.5	43	0.141914191	45	0.148514851	89	0.293729373	0.396039604	0.02310231	300	101
S3414	yhbS	b3156	0	0	0.754	0.419	0.728	3283578	3284081	12	38.76923077	36	86	0.170634921	124	0.246031746	86	0.170634921	0.251984127	0.023809524	501	81
S3415	yhbT	b3157	0	0	0.806	0.365	0.409	3284075	3284599	12	40.38461538	43	32	0.060952381	37	0.07047619	84	0.16	0.255238095	0.022857143	522	75
S3416	yhbU	b3158	0	0	0.78	0.277	0.312	3284808	3285803	25	38.30769231	28.5	7	0.007028112	59	0.059236948	164	0.164658635	0.204819277	0.025100402	993	75
S3417	yhbV	b3159	0	1	0	0	0	3285812	3286690	24	35.16	22	22	0.025028441	209	0.237770193	187	0.212741752	0.237770193	0.027303754	876	74
S3418	yhbW	b3160	0	0	0.774	0.369	0.592	3286771	3287778	29	33.6	22	17	0.016865079	46	0.045634921	131	0.129960317	0.158730159	0.028769841	1005	99
S3419	mtr	b3161	0	0	0.779	0.351	0.295	3287896	3289140	24	49.8	24	7	0.00562249	21	0.01686747	203	0.163052209	0.254618474	0.019277108	1242	57
S3421	nlpI	b3163	0	0	0.561	0.372	0.406	3291363	3292247	1	442.5	442	281	0.317514124	882	1	603	0.681355932	1	0.001129944	882	96
S3422	pnp	b3164	0	0	0.615	0.196	0.094	3292356	3294560	6	315	307	52	0.023582766	494	0.224036281	746	0.338321995	0.47755102	0.002721088	2202	153
S3423	rpsO	b3165	0	0	0.692	0.49	0.51	3294738	3295007	0	267	267	267	1	267	1	267	1	1	0	267	153
S3424	truB	b3166	0	0	0.782	0.326	0.384	3295156	3296100	18	49.73684211	37	10	0.010582011	31	0.032804233	178	0.188359788	0.225396825	0.019047619	942	150
S3425	rbfA	b3167	0	0	0.618	0.546	0.605	3296100	3296501	0	399	399	399	1	399	1	399	1	1	0	399	153
S3426	infB	b3168	1	1	0	0	0	3296665	3299313	0	2646	2646	2646	1	2646	1	2646	1	1	0	2646	152
S3427	nusA	b3169	1	1	0	0	0	3299338	3300825	0	1485	1485	1485	1	1485	1	1485	1	1	0	1485	153
S3430	argG	b3172	0	0	0.698	0.006	0.009	3301936	3303279	30	43.35483871	37	11	0.008184524	31	0.023065476	228	0.169642857	0.205357143	0.022321429	1341	140
S3433	secG	b3175	0	0	0.597	0.353	0.375	3305473	3305805	1	166.5	166	332	0.996996997	330	1	332	0.996996997	1	0.003003003	330	134
S3434	glmM	b3176	1	1	0	0	0	3306033	3307370	0	1335	1335	1335	1	1335	1	1335	1	1	0	1335	151
S3436	ftsH	b3178	1	1	0	0	0	3308301	3310235	0	1932	1932	1932	1	1932	1	1932	1	1	0	1932	152
S3437	rrmJ	b3179	0	0	0.52	0.191	0.363	3310335	3310964	1	315	314.5	533	0.846031746	627	1	533	0.846031746	1	0.001587302	627	153
S3438	yhbY	b3180	0	0	0.698	0.364	0.361	3311090	3311383	2	98	119	119	0.404761905	247	0.840136054	128	0.43537415	0.840136054	0.006802721	291	141
S3439	greA	b3181	0	0	0.679	0.374	0.426	3311539	3312015	5	79.5	81	84	0.176100629	188	0.394129979	104	0.21802935	0.394129979	0.01048218	474	153
S3440	dacB	b3182	0	0	0.771	0.377	0.376	3312263	3313696	28	49.44827586	40	13	0.009065551	36	0.025104603	281	0.19595537	0.217573222	0.019525802	1431	121
S3441	obgE	b3183	1	1	0	0	0	3313882	3315054	2	391	141	16	0.013640239	157	0.133844842	1015	0.865302643	0.985507246	0.00170503	1170	153
S3442	yhbE	b3184	0	0	0.761	0.285	0.333	3315070	3316035	13	69	50	17	0.017598344	125	0.129399586	168	0.173913043	0.266045549	0.013457557	963	65
S3443	rpmA	b3185	1	1	0	0	0	3316162	3316419	0	255	255	255	1	255	1	255	1	1	0	255	152
S3444	rplU	b3186	1	1	0	0	0	3316440	3316751	0	309	309	309	1	309	1	309	1	1	0	309	149
S3445	ispB	b3187	1	1	0	0	0	3317009	3317980	0	969	969	969	1	969	1	969	1	1	0	969	148
S3446	sfsB	b3188	0	0	0.801	0.364	0.274	3318207	3318485	5	46.5	14	94	0.336917563	245	0.878136201	151	0.541218638	0.878136201	0.017921147	276	42
S3447	murA	b3189	1	1	0	0	0	3318533	3319792	0	1257	1257	1257	1	1257	1	1257	1	1	0	1257	152
S3448	yrbA	b3190	0	0	0.736	0.517	0.677	3319847	3320116	1	135	134.5	211	0.781481481	267	1	211	0.781481481	1	0.003703704	267	118
S3449	yrbB	b3191	0	1	0	0	0	3320261	3320650	3	97.5	123	7	0.017948718	118	0.302564103	136	0.348717949	0.694871795	0.007692308	387	66
S3450	yrbC	b3192	0	0	0.54	0.27	0.308	3320554	3321189	4	127.2	32	319	0.501572327	351	0.551886792	319	0.501572327	0.551886792	0.006289308	633	141
S3451	yrbD	b3193	0	0	0.728	0.35	0.445	3321208	3321759	8	61.33333333	34	136	0.246376812	138	0.25	157	0.28442029	0.52173913	0.014492754	549	139
S3452	yrbE	b3194	0	0	0.645	0.312	0.382	3321764	3322546	8	87	81	122	0.155810983	277	0.353767561	199	0.254150702	0.45210728	0.010217114	780	140
S3453	yrbF	b3195	0	0	0.74	0.36	0.524	3322554	3323363	3	202.5	224.5	165	0.203703704	179	0.220987654	346	0.427160494	0.777777778	0.003703704	807	139
S3454	yrbG	b3196	0	0	0.727	0.229	0.275	3323573	3324538	10	87.81818182	67	101	0.104554865	179	0.185300207	207	0.214285714	0.295031056	0.010351967	963	91
S3455	kdsD	b3197	0	0	0.777	0.201	0.389	3324552	3325538	12	75.92307692	37	25	0.025329281	62	0.062816616	500	0.506585613	0.555217832	0.012158055	984	140
S3456	kdsC	b3198	1	0	0.741	0.241	0.149	3325559	3326125	2	189	157	14	0.024691358	409	0.721340388	395	0.69664903	0.973544974	0.003527337	564	140
S3457	yrbK	b3199	1	1	0	0	0	3326122	3326697	0	573	573	573	1	573	1	573	1	1	0	573	92
S3458	yhbN	b3200	1	1	0	0	0	3326666	3327223	0	555	555	555	1	555	1	555	1	1	0	555	143
S3459	yhbG	b3201	1	1	0	0	0	3327230	3327955	0	723	723	723	1	723	1	723	1	1	0	723	148
S3460	rpoN	b3202	0	0	0.555	0.156	0.147	3328003	3329436	0	1431	1431	1431	1	1431	1	1431	1	1	0	1431	125
S3461	yhbH	b3203	0	0	0.773	0.268	0.262	3329459	3329746	1	144	143.5	41	0.142361111	285	1	246	0.854166667	1	0.003472222	285	124
S3462	ptsN	b3204	0	0	0.703	0.242	0.264	3329864	3330355	2	164	236	236	0.479674797	473	0.961382114	237	0.481707317	0.961382114	0.004065041	489	123
S3463	yhbJ	b3205	0	0	0.833	0.271	0.269	3330401	3331255	3	213.75	127	47	0.05497076	125	0.14619883	553	0.646783626	0.852631579	0.003508772	852	133
S3464	npr	b3206	0	0	0.74	0.302	0.297	3331252	3331524	3	68.25	60	47	0.172161172	120	0.43956044	118	0.432234432	0.556776557	0.010989011	270	85
S3465	yrbL	b3207	0	0	0.787	0.309	0.347	3331737	3332369	3	158.25	117.5	16	0.025276461	397	0.627172196	381	0.601895735	0.665086888	0.004739336	630	23
S3467	elbB	b3209	0	0	0.78	0.371	0.394	3333090	3333743	14	43.6	36	62	0.094801223	136	0.20795107	150	0.229357798	0.351681957	0.021406728	651	66
S3468	arcB	b3210	0	0	0.7	0.308	0.355	3333973	3336309	17	129.8333333	61.5	578	0.247325631	638	0.272999572	578	0.247325631	0.290543432	0.007274283	2334	83
S3469	yhcC	b3211	0	0	0.756	0.338	0.417	3336405	3337334	37	24.47368421	16	8	0.008602151	25	0.02688172	98	0.105376344	0.160215054	0.039784946	927	50
S3471	gltD	b3213	0	0	0.816	0.29	0.285	3342482	3343900	36	38.35135135	22	147	0.10359408	159	0.11205074	203	0.143058492	0.169837914	0.025369979	1416	120
S3474	yhcH	b3221	0	0	0.756	0.298	0.324	3346192	3346656	20	22.14285714	20	6	0.012903226	16	0.034408602	57	0.122580645	0.167741935	0.043010753	462	36
S3476	nanE	b3223	0	0	0.779	0.296	0.165	3347525	3348214	15	43.125	17	1	0.001449275	24	0.034782609	189	0.273913043	0.292753623	0.02173913	687	40
S3478	nanA	b3225	0	0	0.669	0.359	0.641	3349862	3350755	21	40.63636364	25.5	26	0.029082774	28	0.031319911	222	0.248322148	0.33557047	0.023489933	891	28
S3479	nanR	b3226	0	0	0.866	0.402	0.628	3350877	3351659	13	55.92857143	41.5	34	0.043422733	42	0.053639847	129	0.164750958	0.283524904	0.01660281	780	22
S3482	dcuD	b3227	0	0	0.655	0.364	0.317	3352824	3354191	59	22.8	18	45	0.032894737	62	0.045321637	80	0.058479532	0.089181287	0.043128655	1365	17
S3483	sspB	b3228	0	0	0.756	0.375	0.38	3354234	3354731	10	45.27272727	24	4	0.008032129	22	0.044176707	171	0.343373494	0.387550201	0.020080321	495	143
S3484	sspA	b3229	0	0	0.761	0.318	0.145	3354737	3355375	8	71	50	8	0.012519562	25	0.039123631	313	0.489827856	0.594679186	0.012519562	636	145
S3485	rpsI	b3230	1	1	0	0	0	3355770	3356162	0	390	390	390	1	390	1	390	1	1	0	390	153
S3486	rplM	b3231	1	1	0	0	0	3356178	3356606	0	426	426	426	1	426	1	426	1	1	0	426	153
S3487	yhcM	b3232	0	0	0.734	0.366	0.317	3356825	3357952	28	38.89655172	21	62	0.054964539	79	0.070035461	178	0.157801418	0.181737589	0.024822695	1125	130
S3488	yhcB	b3233	0	0	0.915	0.402	0.429	3358146	3358544	3	99.75	63	98	0.245614035	359	0.899749373	261	0.654135338	0.899749373	0.007518797	396	65
S3490	degS	b3235	1	1	0	0	0	3360135	3361202	1	534	533.5	1050	0.983146067	1065	1	1050	0.983146067	1	0.00093633	1065	95
S3491	mdh	b3236	0	0	0.536	0.284	0.477	3361264	3362202	8	104.3333333	62	47	0.050053248	85	0.090521832	304	0.323748669	0.446219382	0.008519702	936	125
S3492	argR	b3237	0	0	0.802	0.247	0.215	3362637	3363107	5	78.5	63.5	30	0.063694268	103	0.218683652	214	0.454352442	0.50955414	0.010615711	468	63
S3493	yhcN	b3238	0	0	0.83	0.299	0.315	3363421	3363735	7	39.375	36	74	0.234920635	76	0.241269841	78	0.247619048	0.371428571	0.022222222	312	27
S3494	yhcO	b3239	0	0	0.771	0.355	0.501	3363791	3364063	8	30.33333333	24	29	0.106227106	80	0.293040293	71	0.26007326	0.351648352	0.029304029	270	29
S3495	aaeB	b3240	0	0	0.706	0.231	0.221	3364155	3366122	56	34.52631579	18	25	0.012703252	29	0.014735772	258	0.131097561	0.157012195	0.028455285	1965	32
S3496	aaeA	b3241	0	0	0.789	0.414	0.524	3366128	3367060	20	44.42857143	18	75	0.080385852	93	0.099678457	172	0.184351554	0.246516613	0.021436227	930	46
S3498	aaeR	b3243	0	0	0.739	0.343	0.403	3367472	3368383	20	43.42857143	25	0	0	1	0.001096491	262	0.287280702	0.372807018	0.021929825	909	69
S3499	tldD	b3244	0	0	0.757	0.329	0.331	3368511	3369956	31	45.1875	35	89	0.061549101	152	0.105117566	136	0.094052559	0.139004149	0.021438451	1443	135
S3500	yhdP	b4472	0	0	0.869	0.385	0.504	3370112	3373072	74	39.48	29	28	0.009456265	81	0.027355623	234	0.079027356	0.100979399	0.024991557	2958	122
S3502	rng	b3247	0	0	0.838	0.263	0.297	3373980	3375449	23	61.25	37	14	0.00952381	51	0.034693878	236	0.160544218	0.302721088	0.015646259	1467	139
S3503	yhdE	b3248	0	0	0.798	0.392	0.48	3375439	3376032	13	42.42857143	23.5	10	0.016835017	28	0.047138047	147	0.247474747	0.335016835	0.021885522	591	129
S3504	mreD	b3249	1	1	0	0	0	3376041	3376529	1	244.5	244	26	0.053169734	486	1	462	0.944785276	1	0.00204499	486	115
S3505	mreC	b3250	1	1	0	0	0	3376736	3377632	0	894	894	894	1	894	1	894	1	1	0	894	137
S3506	mreB	b3251	1	1	0	0	0	3377698	3378741	0	1041	1041	1041	1	1041	1	1041	1	1	0	1041	138
S3507	yhdA	b3252	0	0	0.774	0.343	0.406	3379046	3380986	43	44.11363636	29.5	38	0.019577537	102	0.052550232	171	0.088098918	0.153529109	0.022153529	1938	54
S3508	yhdH	b3253	0	0	0.787	0.411	0.521	3381138	3382112	19	48.75	39	247	0.253333333	264	0.270769231	247	0.253333333	0.270769231	0.019487179	972	84
S3510	accB	b3255	1	1	0	0	0	3383090	3383560	0	468	468	468	1	468	1	468	1	1	0	468	146
S3511	accC	b3256	1	1	0	0	0	3383571	3384920	0	1347	1347	1347	1	1347	1	1347	1	1	0	1347	149
S3512	yhdT	b3257	0	0	0.803	0.354	0.429	3385029	3385271	8	27	7	5	0.020576132	32	0.131687243	87	0.358024691	0.563786008	0.032921811	240	37
S3513	panF	b3258	0	0	0.878	0.305	0.402	3385261	3386712	45	31.56521739	15	4	0.002754821	21	0.01446281	162	0.111570248	0.16184573	0.030991736	1449	53
S3514	prmA	b3259	0	0	0.759	0.406	0.516	3386724	3387605	19	44.1	32	19	0.02154195	70	0.079365079	141	0.159863946	0.276643991	0.02154195	879	142
S3515	dusB	b3260	0	0	0.728	0.379	0.474	3388057	3388899	10	76.63636364	30	30	0.035587189	93	0.110320285	341	0.404507711	0.456702254	0.011862396	840	138
S3516	fis	b3261	0	0	0.524	0.43	0.433	3388925	3389221	0	294	294	294	1	294	1	294	1	1	0	294	137
S3517	yhdJ	b3262	0	0	0.74	0.401	0.363	3389307	3390191	27	31.60714286	17.5	57	0.06440678	62	0.070056497	89	0.100564972	0.179661017	0.030508475	882	90
S3526	yhdY	b3270	0	0	0.797	0.24	0.209	3394451	3395554	26	40.88888889	28	120	0.108695652	191	0.173007246	177	0.160326087	0.201086957	0.023550725	1101	62
S3527	yhdZ	b3271	0	0	0.725	0.398	0.413	3395562	3396320	5	126.5	87.5	327	0.43083004	369	0.486166008	327	0.43083004	0.486166008	0.006587615	756	41
S3535	yrdA	b3279	0	0	0.606	0.358	0.487	3401985	3402755	12	59.30769231	50	33	0.042801556	157	0.203631647	124	0.160830091	0.24773022	0.015564202	768	110
S3536	yrdB	b3280	0	0	0.772	0.272	0.267	3402731	3402988	1	129	128.5	12	0.046511628	255	1	245	0.949612403	1	0.003875969	255	57
S3537	aroE	b3281	0	0	0.564	0.007	0.015	3402985	3403803	15	51.1875	23.5	7	0.008547009	121	0.147741148	205	0.25030525	0.396825397	0.018315018	816	152
S3538	yrdC	b3282	1	1	0	0	0	3403808	3404380	1	286.5	286	7	0.012216405	570	1	565	0.986038394	1	0.001745201	570	148
S3539	yrdD	b3283	0	0	0.794	0.353	0.394	3404385	3404903	8	57.66666667	48	46	0.088631985	96	0.184971098	162	0.312138728	0.404624277	0.015414258	516	71
S3540	smg	b3284	0	0	0.536	0.276	0.277	3404956	3405414	15	28.6875	25.5	4	0.008714597	7	0.015250545	67	0.145969499	0.248366013	0.032679739	456	85
S3542	smf	b4473	0	0	0.681	0.234	0.296	3405401	3406525	34	32.14285714	25	28	0.024888889	48	0.042666667	143	0.127111111	0.177777778	0.030222222	1122	139
S3543	def	b3287	1	1	0	0	0	3406690	3407199	1	255	254.5	246	0.482352941	507	1	263	0.515686275	1	0.001960784	507	153
S3544	fmt	b3288	1	1	0	0	0	3407214	3408161	0	945	945	945	1	945	1	945	1	1	0	945	153
S3545	rsmB	b3289	0	0	0.706	0.279	0.207	3408207	3409496	14	86	50	151	0.117054264	253	0.196124031	445	0.34496124	0.363565891	0.010852713	1287	143
S3546	trkA	b3290	0	0	0.505	0.298	0.254	3409518	3410894	1	688.5	688	1354	0.983297023	1374	1	1354	0.983297023	1	0.000726216	1374	100
S3550	lysC	b4024	0	0	0.728	0.323	0.386	3413860	3415209	34	38.57142857	23	23	0.017037037	37	0.027407407	152	0.112592593	0.144444444	0.025185185	1347	85
S3551	pgi	b4025	0	0	0.639	0.137	0.542	3415734	3417383	15	103.125	54	29	0.017575758	281	0.17030303	469	0.284242424	0.461212121	0.009090909	1647	153
S3553	yjbF	b4027	0	0	0.803	0.404	0.524	3418172	3418840	25	25.73076923	24	5	0.007473842	37	0.055306428	70	0.104633782	0.168908819	0.037369208	666	24
S3554	yjbG	b4028	0	0	0.687	0.336	0.438	3418837	3419574	35	20.5	9	41	0.055555556	81	0.109756098	95	0.128726287	0.176151762	0.047425474	735	31
S3555	yjbH	b4029	0	0	0.766	0.284	0.165	3419574	3421670	71	29.125	15.5	12	0.005722461	22	0.010491178	212	0.101096805	0.104911779	0.033857892	2094	41
S3556	yjbA	b4030	0	0	0.679	0.312	0.493	3422265	3422675	9	41.1	21.5	28	0.068126521	68	0.165450122	165	0.401459854	0.642335766	0.02189781	408	55
S3557	xylE	b4031	0	0	0.698	0.287	0.317	3422719	3424194	72	20.21917808	13	50	0.033875339	66	0.044715447	109	0.073848238	0.092818428	0.048780488	1473	25
S3558	malG	b4032	0	0	0.677	0.29	0.461	3424565	3425455	42	20.72093023	14	4	0.004489338	11	0.012345679	70	0.078563412	0.140291807	0.047138047	888	48
S3559	malF	b4033	0	0	0.64	0.296	0.212	3425470	3427014	50	30.29411765	24	13	0.008414239	40	0.025889968	141	0.091262136	0.108090615	0.03236246	1542	69
S3560	malE	b4034	0	0	0.662	0.23	0.312	3427168	3428358	42	27.69767442	20	103	0.086481948	116	0.097397145	103	0.086481948	0.10411419	0.035264484	1188	66
S3561	malK	b4035	0	0	0.658	0.29	0.316	3428723	3429838	32	33.81818182	20	8	0.007168459	34	0.03046595	148	0.132616487	0.257168459	0.028673835	1113	51
S3562	lamB	b4036	0	0	0.804	0.269	0.235	3429913	3431250	64	20.58461538	14	29	0.021674141	36	0.02690583	72	0.053811659	0.090433483	0.047832586	1335	48
S3563	malM	b4037	0	0	0.757	0.357	0.394	3431402	3432322	32	27.90909091	15	10	0.010857763	18	0.019543974	126	0.136807818	0.200868621	0.034744843	918	38
S3565	ubiC	b4039	0	0	0.771	0.131	0.137	3434354	3434851	12	38.30769231	16	0	0	6	0.012048193	269	0.540160643	0.580321285	0.024096386	495	104
S3566	ubiA	b4040	1	1	0	0	0	3434864	3435736	0	870	870	870	1	870	1	870	1	1	0	870	145
S3567	plsB	b4041	1	1	0	0	0	3435891	3438314	0	2421	2421	2421	1	2421	1	2421	1	1	0	2421	92
S3568	dgkA	b4042	0	0	0.847	0.199	0.225	3438485	3438853	11	30.75	22	25	0.067750678	41	0.111111111	96	0.260162602	0.311653117	0.029810298	366	123
S3569	lexA	b4043	1	1	0	0	0	3438963	3439571	2	203	187	31	0.05090312	218	0.357963875	390	0.640394089	0.947454844	0.003284072	606	124
S3571	yjbJ	b4045	0	0	0.775	0.349	0.441	3441085	3441294	5	35	20.5	9	0.042857143	63	0.3	109	0.519047619	0.671428571	0.023809524	207	66
S3573	yjbM	b4048	0	0	0.992	0.248	0.294	3442447	3443154	9	70.8	51.5	23	0.032485876	125	0.176553672	239	0.337570621	0.450564972	0.012711864	705	10
S3574	yjbN	b4049	0	0	0.771	0.319	0.188	3443535	3444554	35	28.33333333	19.5	12	0.011764706	21	0.020588235	117	0.114705882	0.152941176	0.034313725	1017	138
S3576	qor	b4051	0	0	0.72	0.244	0.364	3445096	3446079	41	23.42857143	16.5	14	0.014227642	20	0.020325203	92	0.093495935	0.105691057	0.041666667	981	121
S3577	dnaB	b4052	1	1	0	0	0	3446162	3447577	2	472	21	1388	0.980225989	1394	0.984463277	1388	0.980225989	0.984463277	0.001412429	1413	153
S3578	alr	b4053	0	0	0.859	0.276	0.348	3447630	3448709	17	60	38	19	0.017592593	40	0.037037037	193	0.178703704	0.275925926	0.015740741	1077	84
S3579	tyrB	b4054	0	0	0.777	0.457	0.482	3448962	3450155	55	21.32142857	11	43	0.0360134	88	0.073701843	102	0.085427136	0.139028476	0.046063652	1191	91
S3580	aphA	b4055	0	0	0.774	0.287	0.482	3451264	3451977	32	21.63636364	17	19	0.026610644	20	0.028011204	106	0.148459384	0.201680672	0.044817927	711	23
S3581	yjbQ	b4056	0	0	0.754	0.487	0.575	3452088	3452504	15	26.0625	18	22	0.052757794	29	0.069544365	125	0.299760192	0.345323741	0.035971223	414	67
S3582	yjbR	b4057	0	0	0.703	0.298	0.267	3452508	3452864	9	35.7	25.5	58	0.162464986	156	0.43697479	98	0.274509804	0.43697479	0.025210084	354	33
S3583	uvrA	b4058	0	0	0.946	0.522	1.01	3452899	3455721	56	49.52631579	24	17	0.006021962	78	0.027630181	388	0.137442437	0.159404888	0.019837053	2820	144
S3584	ssb	b4059	1	1	0	0	0	3455975	3456511	0	534	534	534	1	534	1	534	1	1	0	534	153
S3587	yjcB	b4060	0	0	0.577	0.424	0.578	3457386	3457736	8	39	34	81	0.230769231	104	0.296296296	81	0.230769231	0.307692308	0.022792023	348	17
S3589	soxS	b4062	0	0	0.832	0.276	0.385	3459676	3459999	9	32.4	15.5	62	0.191358025	80	0.24691358	114	0.351851852	0.407407407	0.027777778	321	84
S3590	soxR	b4063	0	0	0.794	0.231	0.244	3460085	3460549	28	16.03448276	8	13	0.027956989	29	0.062365591	57	0.122580645	0.23655914	0.060215054	462	71
S3591	yjcD	b4064	0	0	0.706	0.26	0.454	3461255	3462604	38	34.61538462	18	7	0.005185185	150	0.111111111	150	0.111111111	0.148888889	0.028148148	1347	23
S3592	yjcE	b4065	0	0	0.934	0.306	0.357	3462755	3464404	54	30	21	65	0.039393939	108	0.065454545	119	0.072121212	0.11030303	0.032727273	1647	101
S3593	yjcF	b4066	0	0	0.711	0.328	0.435	3464558	3465850	16	76.05882353	32	8	0.006187162	13	0.010054138	606	0.468677494	0.701469451	0.012374323	1290	30
S3594	actP	b4067	0	0	0.768	0.383	0.419	3466028	3467677	60	27.04918033	16	4	0.002424242	6	0.003636364	124	0.075151515	0.107272727	0.036363636	1647	106
S3595	yjcH	b4068	0	0	0.723	0.314	0.441	3467674	3467988	9	31.5	30.5	6	0.019047619	61	0.193650794	68	0.215873016	0.288888889	0.028571429	312	74
S3597	nrfA	b4070	0	0	0.805	0.257	0.297	3470539	3471975	52	27.11320755	19	20	0.013917884	22	0.015309673	148	0.102992345	0.138482951	0.0361865	1434	49
S3598	nrfB	b4071	0	0	0.794	0.336	0.373	3472020	3472586	29	18.9	11	7	0.012345679	27	0.047619048	57	0.100529101	0.185185185	0.051146384	564	48
S3599	nrfC	b4072	0	0	0.796	0.319	0.429	3472583	3473254	20	32	23	7	0.010416667	19	0.02827381	76	0.113095238	0.211309524	0.029761905	669	55
S3600	nrfD	b4073	0	0	0.814	0.298	0.255	3473251	3474207	31	29.90625	22.5	135	0.141065831	183	0.191222571	135	0.141065831	0.191222571	0.032392894	954	44
S3601	nrfE	b4074	0	0	0.781	0.328	0.342	3474287	3475945	45	36.06521739	25.5	86	0.051838457	91	0.054852321	157	0.094635322	0.147076552	0.027124774	1656	33
S3602	nrfF	b4075	0	0	0.719	0.332	0.473	3475938	3476321	8	42.66666667	18	10	0.026041667	28	0.072916667	105	0.2734375	0.544270833	0.020833333	381	46
S3603	nrfG	b4076	0	0	0.735	0.23	0.416	3476318	3476914	18	31.42105263	17	96	0.16080402	107	0.179229481	122	0.204355109	0.298157454	0.030150754	594	66
S3604	gltP	b4077	0	0	0.606	0.278	0.285	3477256	3478569	28	45.31034483	32	49	0.037290715	72	0.054794521	203	0.154490107	0.165144597	0.02130898	1311	78
S3605	yjcO	b4078	0	0	0.679	0.314	0.381	3478647	3479315	25	25.73076923	22	31	0.046337818	37	0.055306428	119	0.177877429	0.207772795	0.037369208	666	27
S3607	yjcP	b4080	0	0	0.788	0.348	0.358	3481775	3483241	33	43.14705882	30.5	24	0.016359918	31	0.021131561	138	0.09406953	0.155419223	0.022494888	1464	40
S3608	yjcR	b4082	0	0	0.795	0.343	0.28	3485280	3486311	37	27.15789474	19.5	24	0.023255814	38	0.036821705	85	0.082364341	0.152131783	0.035852713	1029	36
S3612	phnD	b4105	0	0	0.602	0.354	0.588	3487448	3488464	20	48.42857143	32	32	0.031465093	97	0.095378564	248	0.243854474	0.321533923	0.019665683	1014	77
S3613	phnC	b4106	0	0	0.73	0.215	0.12	3488489	3489277	22	34.30434783	23	30	0.038022814	35	0.044359949	151	0.191381496	0.220532319	0.027883397	786	48
S3614	phnB	b4107	0	0	0.74	0.306	0.477	3489410	3489853	9	44.4	29	26	0.058558559	71	0.15990991	125	0.281531532	0.472972973	0.02027027	441	70
S3615	phnA	b4108	0	0	0.697	0.231	0.397	3490011	3490346	4	67.2	68	131	0.389880952	227	0.675595238	131	0.389880952	0.675595238	0.011904762	333	123
S3616	yjdA	b4109	0	0	0.932	0.355	0.411	3490749	3492977	93	23.71276596	17.5	5	0.002243158	7	0.003140422	104	0.046657694	0.078510543	0.041722746	2226	32
S3617	yjcZ	b4110	0	0	0.802	0.241	0.25	3493007	3493852	29	28.2	23	48	0.056737589	53	0.062647754	103	0.121749409	0.143026005	0.03427896	843	14
S3618	proP	b4111	0	0	0.756	0.327	0.465	3494116	3495618	41	35.78571429	18.5	172	0.114437791	269	0.178975383	172	0.114437791	0.178975383	0.027278776	1500	66
S3619	basS	b4112	0	0	0.813	0.261	0.251	3495795	3496895	19	55.05	38	39	0.035422343	53	0.048138056	187	0.169845595	0.188919164	0.017257039	1098	73
S3620	basR	b4113	0	0	0.768	0.35	0.474	3496896	3497564	27	23.89285714	18.5	46	0.068759342	57	0.085201794	77	0.11509716	0.174887892	0.040358744	666	54
S3621	eptA	b4114	0	0	0.767	0.33	0.628	3497561	3499234	67	24.61764706	16	52	0.031063321	68	0.040621266	109	0.065113501	0.086618877	0.040023895	1671	85
S3622	adiC	b4115	0	0	0.801	0.347	0.371	3499308	3500645	81	16.31707317	11	9	0.006726457	13	0.009715994	101	0.0754858	0.083707025	0.060538117	1335	40
S3623	adiY	b4116	0	0	0.748	0.251	0.241	3500782	3501543	21	34.63636364	26	4	0.005249344	32	0.041994751	100	0.131233596	0.213910761	0.027559055	759	21
S3624	adiA	b4117	0	0	0.717	0.401	0.583	3501868	3504135	69	32.4	20.5	3	0.001322751	13	0.005731922	164	0.072310406	0.103174603	0.03042328	2265	48
S3625	melR	b4118	0	0	0.763	0.345	0.395	3504334	3505242	46	19.34042553	12	12	0.01320132	95	0.104510451	83	0.091309131	0.116611661	0.050605061	906	29
S3626	melA	b4119	0	0	0.572	0.266	0.322	3505525	3506880	54	24.65454545	16	4	0.002949853	22	0.016224189	137	0.101032448	0.10840708	0.039823009	1353	21
S3627	melB	b4120	0	0	0.888	0.293	0.329	3506995	3508404	64	21.69230769	18	5	0.003546099	22	0.015602837	107	0.075886525	0.082978723	0.045390071	1407	17
S3628	yjdF	b4121	0	0	0.799	0.406	0.582	3508543	3509172	21	28.63636364	11	100	0.158730159	102	0.161904762	100	0.158730159	0.226984127	0.033333333	627	47
S3629	fumB	b4122	0	0	0.86	0.316	0.336	3509295	3510941	47	34.3125	31	1	0.000607165	8	0.004857316	114	0.069216758	0.115361263	0.028536733	1644	46
S3630	dcuB	b4123	0	0	0.705	0.312	0.332	3511019	3512359	68	19.43478261	17	13	0.009694258	41	0.030574198	70	0.052199851	0.073079791	0.050708427	1338	44
S3631	dcuR	b4124	0	0	0.861	0.32	0.372	3512930	3513649	28	24.82758621	14	14	0.019444444	22	0.030555556	115	0.159722222	0.201388889	0.038888889	717	21
S3632	dcuS	b4125	0	0	0.848	0.303	0.339	3513646	3515277	56	28.63157895	25	49	0.03002451	75	0.045955882	84	0.051470588	0.077205882	0.034313725	1629	24
S3635	yjbC	b4022	0	0	0.771	0.207	0.301	3517246	3518118	33	25.67647059	14	30	0.034364261	51	0.058419244	109	0.124856816	0.143184422	0.037800687	870	97
S3643	pepE	b4021	0	0	0.769	0.277	0.302	3524525	3525214	27	24.64285714	14.5	0	0	31	0.044927536	104	0.150724638	0.195652174	0.039130435	687	45
S3644	yjbB	b4020	0	0	0.808	0.344	0.401	3525305	3526936	53	30.22222222	18	4	0.00245098	77	0.047181373	160	0.098039216	0.125612745	0.03247549	1629	50
S3645	metH	b4019	0	0	0.719	0.357	0.509	3527156	3530839	119	30.7	21	8	0.002171553	27	0.00732899	145	0.039359392	0.057546145	0.032301846	3681	117
S3649	aceA	b4015	0	0	0.824	0.309	0.339	3536254	3537558	30	42.09677419	27	48	0.036781609	86	0.065900383	135	0.103448276	0.14789272	0.022988506	1302	109
S3651	metA	b4013	0	0	0.76	0.014	0.012	3539458	3540387	19	46.5	32	161	0.17311828	205	0.220430108	161	0.17311828	0.220430108	0.020430108	927	59
S3652	yjaB	b4012	0	0	0.671	0.316	0.361	3540544	3540987	9	44.4	22	38	0.085585586	53	0.119369369	150	0.337837838	0.423423423	0.02027027	441	56
S3657	purH	b4006	0	0	0.442	0.001	0	3546727	3548316	21	72.27272727	53	1	0.000628931	114	0.071698113	188	0.118238994	0.220125786	0.013207547	1587	150
S3658	purD	b4005	0	0	0.538	0.002	0.015	3548328	3549617	26	47.77777778	31	29	0.02248062	38	0.029457364	273	0.211627907	0.220930233	0.020155039	1287	146
S3659	zraR	b4004	0	0	0.844	0.238	0.234	3549614	3550939	40	32.34146341	19	49	0.036953243	60	0.045248869	109	0.082202112	0.116138763	0.030165913	1323	70
S3660	zraS	b4003	0	0	0.807	0.329	0.322	3550936	3552312	28	47.48275862	37	37	0.026870007	49	0.035584604	200	0.145243282	0.159041394	0.02033406	1374	65
S3662	yjaH	b4001	0	0	0.819	0.377	0.466	3552977	3553672	12	53.53846154	35	41	0.058908046	75	0.107758621	166	0.238505747	0.399425287	0.017241379	693	32
S3663	hupA	b4000	0	0	0.821	0.318	0.341	3553685	3553957	1	136.5	136	204	0.747252747	270	1	204	0.747252747	1	0.003663004	270	51
S3664	yjaG	b3999	0	0	0.753	0.242	0.305	3554144	3554734	5	98.5	70	51	0.086294416	98	0.165820643	203	0.343485618	0.648054146	0.008460237	588	63
S3665	nfi	b3998	0	0	0.805	0.426	0.668	3554777	3555448	8	74.66666667	40	22	0.032738095	223	0.331845238	201	0.299107143	0.358630952	0.011904762	669	42
S3666	hemE	b3997	0	0	0.579	0.279	0.295	3555605	3556669	0	1062	1062	1062	1	1062	1	1062	1	1	0	1062	143
S3667	nudC	b3996	0	0	0.675	0.445	0.518	3556709	3557482	22	33.65217391	18	7	0.009043928	25	0.032299742	126	0.162790698	0.213178295	0.028423773	771	111
S3668	rsd	b3995	0	0	0.795	0.284	0.193	3557577	3558053	10	43.36363636	16	1	0.002096436	113	0.236897275	132	0.27672956	0.511530398	0.020964361	474	63
S3669	thiC	b3994	0	0	0.846	0.234	0.266	3558287	3560182	61	30.58064516	20	35	0.018459916	41	0.021624473	107	0.056434599	0.106012658	0.032172996	1893	129
S3670	thiE	b3993	0	0	0.789	0.263	0.315	3560182	3560817	15	39.75	49.5	11	0.017295597	88	0.13836478	77	0.121069182	0.204402516	0.023584906	633	137
S3671	thiF	b3992	0	0	0.806	0.33	0.324	3560810	3561565	29	25.2	23.5	22	0.029100529	30	0.03968254	74	0.097883598	0.156084656	0.038359788	753	91
S3673	thiH	b3990	0	0	0.891	0.342	0.354	3562518	3563651	36	30.64864865	24	55	0.048500882	91	0.080246914	108	0.095238095	0.153439153	0.031746032	1131	52
S3674	rpoC	b3988	1	1	0	0	0	3563893	3568116	1	2112	2111.5	85	0.020123106	4221	1	4138	0.979640152	1	0.000236742	4221	152
S3675	rpoB	b3987	1	1	0	0	0	3568193	3572221	1	2014.5	2014	20	0.004964011	4026	1	4008	0.994787789	1	0.000248201	4026	152
S3676	rplL	b3986	1	1	0	0	0	3572541	3572906	0	363	363	363	1	363	1	363	1	1	0	363	152
S3677	rplJ	b3985	1	1	0	0	0	3572973	3573470	0	495	495	495	1	495	1	495	1	1	0	495	153
S3678	rplA	b3984	0	0	0.539	0.185	0.136	3573883	3574587	0	702	702	702	1	702	1	702	1	1	0	702	151
S3679	rplK	b3983	0	0	0.709	0.454	0.469	3574591	3575019	0	426	426	426	1	426	1	426	1	1	0	426	152
S3680	nusG	b3982	1	1	0	0	0	3575178	3575723	0	543	543	543	1	543	1	543	1	1	0	543	152
S3681	secE	b3981	1	1	0	0	0	3575725	3576108	0	381	381	381	1	381	1	381	1	1	0	381	149
S3682	tufB	b3980	0	0	0.776	0.326	0.41	3576338	3577522	0	1182	1182	1182	1	1182	1	1182	1	1	0	1182	55
S3688	coaA	b3974	1	1	0	0	0	3578464	3579390	1	463.5	463	618	0.666666667	924	1	618	0.666666667	1	0.001078749	924	59
S3689	birA	b3973	1	1	0	0	0	3579419	3580384	1	483	482.5	779	0.806418219	963	1	779	0.806418219	1	0.001035197	963	148
S3690	murB	b3972	1	1	0	0	0	3580381	3581409	0	1026	1026	1026	1	1026	1	1026	1	1	0	1026	151
S3695	murI	b3967	1	1	0	0	0	3586922	3587779	2	286	13	4	0.004662005	844	0.983682984	840	0.979020979	0.994172494	0.002331002	855	134
S3696	btuB	b3966	0	0	0.613	0.267	0.253	3587724	3589568	60	30.24590164	23	42	0.022764228	105	0.056910569	183	0.099186992	0.105149051	0.032520325	1842	119
S3697	trmA	b3965	0	0	0.717	0.285	0.319	3589937	3591037	17	61.16666667	51.5	30	0.027247956	274	0.248864668	244	0.221616712	0.248864668	0.015440509	1098	80
S3698	yijD	b3964	0	0	0.761	0.356	0.347	3591077	3591436	8	40	34	23	0.063888889	83	0.230555556	94	0.261111111	0.427777778	0.022222222	357	38
S3699	fabR	b3963	0	0	0.717	0.256	0.357	3591436	3592140	10	64.09090909	41	59	0.083687943	61	0.086524823	256	0.363120567	0.473758865	0.014184397	702	93
S3701	oxyR	b3961	0	0	0.759	0.35	0.389	3593790	3594707	20	43.71428571	33	77	0.083877996	151	0.164488017	98	0.106753813	0.197167756	0.021786492	915	139
S3709	argH	b3960	0	0	0.762	0.002	0.001	3600239	3601612	44	30.53333333	17	7	0.005094614	13	0.009461426	120	0.087336245	0.099708879	0.03202329	1371	142
S3710	argB	b3959	0	0	0.709	0.006	0.023	3601673	3602446	20	36.85714286	35	42	0.054263566	89	0.11498708	104	0.134366925	0.175710594	0.025839793	771	134
S3711	argC	b3958	0	0	0.803	0.008	0.018	3602457	3603461	44	22.33333333	19	10	0.009950249	44	0.043781095	67	0.066666667	0.112437811	0.043781095	1002	133
S3712	argE	b3957	0	0	0.787	0.012	0.057	3603615	3604766	30	37.16129032	31	139	0.120659722	152	0.131944444	139	0.120659722	0.131944444	0.026041667	1149	101
S3713	ppc	b3956	0	0	0.895	0.003	0.001	3605118	3607769	70	37.35211268	27	74	0.027903469	311	0.117269985	237	0.089366516	0.117269985	0.026395173	2649	128
S3714	yijP	b3955	0	0	0.7	0.312	0.368	3607952	3609685	42	40.3255814	19	19	0.010957324	20	0.011534025	301	0.173587082	0.239907728	0.024221453	1731	27
S3715	yijO	b3954	0	0	0.763	0.284	0.265	3609834	3610685	34	24.34285714	18	44	0.051643192	55	0.064553991	87	0.102112676	0.154929577	0.039906103	849	50
S3716	frwD	b3953	0	0	0.672	0.307	0.403	3610672	3611013	9	34.2	26.5	41	0.119883041	71	0.207602339	88	0.257309942	0.298245614	0.026315789	339	22
S3717	pflC	b3952	0	0	0.869	0.261	0.285	3611015	3611893	34	25.11428571	24	29	0.032992036	54	0.061433447	103	0.117178612	0.155858931	0.038680319	876	17
S3718	pflD	b3951	0	0	0.835	0.21	0.319	3611859	3614156	60	37.67213115	25	10	0.00435161	57	0.024804178	178	0.07745866	0.109225413	0.026109661	2295	16
S3719	frwB	b3950	0	0	0.651	0.42	0.526	3614207	3614527	14	21.4	18	16	0.049844237	52	0.161993769	47	0.146417445	0.280373832	0.043613707	318	30
S3720	frwC	b3949	0	0	0.675	0.37	0.417	3614542	3615621	55	19.28571429	12.5	26	0.024074074	89	0.082407407	86	0.07962963	0.10462963	0.050925926	1077	32
S3727	katG	b3942	0	0	0.752	0.279	0.279	3622125	3624305	64	33.55384615	26	30	0.013755158	48	0.022008253	219	0.100412655	0.112792297	0.029344337	2178	98
S3728	metF	b3941	0	0	0.772	0.01	0.015	3624634	3625524	33	26.20588235	12.5	10	0.011223345	11	0.012345679	91	0.102132435	0.188552189	0.037037037	888	137
S3729	metL	b3940	0	0	0.779	0.011	0.01	3625873	3628305	75	32.01315789	25.5	31	0.012741471	34	0.013974517	173	0.071105631	0.097821619	0.030826141	2430	51
S3730	metB	b3939	0	0	0.768	0.042	0.046	3628308	3629468	35	32.25	26	15	0.012919897	16	0.013781223	87	0.074935401	0.122308355	0.030146425	1158	135
S3731	metJ	b3938	0	0	0.684	0.528	0.64	3629745	3630062	2	106	28	272	0.855345912	289	0.908805031	272	0.855345912	0.908805031	0.006289308	315	60
S3732	yiiX	b3937	0	0	0.744	0.368	0.528	3630246	3630854	6	87	51	226	0.371100164	280	0.459770115	226	0.371100164	0.459770115	0.009852217	606	18
S3733	rpmE	b3936	0	0	0.338	0.394	0.444	3630915	3631127	0	210	210	210	1	210	1	210	1	1	0	210	110
S3734	priA	b3935	1	0	0.048	0.052	0.131	3631330	3633528	3	549.75	2.5	2192	0.996816735	2193	0.997271487	2192	0.996816735	0.997271487	0.001364256	2196	148
S3735	cytR	b3934	0	0	0.801	0.28	0.282	3633684	3634709	34	29.31428571	18	8	0.007797271	54	0.052631579	89	0.086744639	0.107212476	0.033138402	1023	53
S3736	ftsN	b3933	1	1	0	0	0	3634801	3635760	5	160	103	433	0.451041667	748	0.779166667	433	0.451041667	0.779166667	0.005208333	957	90
S3737	hslV	b3932	0	0	0.776	0.185	0.236	3635853	3636383	7	66.375	58.5	135	0.254237288	149	0.280602637	135	0.254237288	0.423728814	0.013182674	528	138
S3738	hslU	b3931	0	0	0.788	0.267	0.185	3636393	3637724	15	83.25	86.5	173	0.12987988	328	0.246246246	173	0.12987988	0.246246246	0.011261261	1329	137
S3739	menA	b3930	0	0	0.736	0.281	0.484	3637791	3638717	31	28.96875	26.5	24	0.025889968	51	0.055016181	88	0.094929881	0.138079827	0.033441208	924	60
S3740	rraA	b3929	0	0	0.826	0.38	0.406	3638810	3639295	10	44.18181818	32	61	0.125514403	81	0.166666667	132	0.271604938	0.296296296	0.020576132	483	110
S3741	yiiU	b3928	0	0	0.755	0.252	0.266	3639380	3639625	5	41	33.5	98	0.398373984	103	0.418699187	98	0.398373984	0.418699187	0.020325203	243	54
S3742	glpF	b3927	0	0	0.604	0.446	0.44	3640051	3640695	14	43	31	3	0.004651163	102	0.158139535	116	0.179844961	0.260465116	0.021705426	642	84
S3743	glpK	b3926	0	0	0.771	0.283	0.409	3640919	3642427	56	26.47368421	19	31	0.020543406	36	0.023856859	144	0.095427435	0.122597747	0.037110669	1506	127
S3744	glpX	b3925	0	0	0.791	0.314	0.569	3642657	3643667	35	28.08333333	19.5	10	0.009891197	49	0.048466864	100	0.098911968	0.131552918	0.034619189	1008	48
S3745	fpr	b3924	0	0	0.823	0.354	0.612	3643764	3644510	21	33.95454545	28.5	5	0.00669344	18	0.024096386	98	0.131191432	0.199464525	0.02811245	744	131
S3746	yiiT	b3923	0	0	0.785	0.339	0.398	3644515	3644943	27	15.32142857	9.5	9	0.020979021	16	0.037296037	44	0.102564103	0.151515152	0.062937063	426	13
S3747	yiiS	b3922	0	0	0.784	0.366	0.425	3644970	3645269	19	15	9.5	42	0.14	66	0.22	48	0.16	0.22	0.063333333	297	27
S3749	yiiQ	b3920	0	0	0.771	0.432	0.457	3646022	3646621	27	21.42857143	15.5	11	0.018333333	33	0.055	92	0.153333333	0.165	0.045	597	29
S3750	tpiA	b3919	0	0	0.525	0.345	0.321	3646729	3647496	5	128	9	370	0.481770833	743	0.967447917	373	0.485677083	0.967447917	0.006510417	765	153
S3751	cdh	b3918	0	0	0.715	0.249	0.194	3647551	3648306	27	27	21	50	0.066137566	73	0.096560847	183	0.242063492	0.28042328	0.035714286	753	34
S3752	sbp	b3917	0	0	0.773	0.302	0.575	3648413	3649402	28	34.13793103	21	36	0.036363636	47	0.047474747	178	0.17979798	0.213131313	0.028282828	987	102
S3753	pfkA	b3916	0	0	0.858	0.087	0.554	3649722	3650666	7	118.125	68.5	46	0.048677249	260	0.275132275	293	0.31005291	0.405291005	0.007407407	942	92
S3754	fieF	b3915	0	0	0.75	0.327	0.289	3650865	3651767	38	23.15384615	13	7	0.007751938	42	0.046511628	149	0.165005537	0.219269103	0.042081949	900	106
S3757	cpxR	b3912	0	0	0.717	0.282	0.282	3652565	3653263	4	139.8	143	72	0.103004292	102	0.145922747	254	0.363376252	0.64806867	0.005722461	696	86
S3758	cpxA	b3911	0	0	0.413	0.308	0.287	3653260	3654633	21	62.45454545	39	9	0.006550218	119	0.086608443	219	0.159388646	0.22852984	0.015283843	1371	78
S3759	yiiM	b3910	0	0	0.694	0.229	0.135	3654739	3655413	19	33.75	17.5	22	0.032592593	47	0.06962963	112	0.165925926	0.245925926	0.028148148	672	80
S3762	kdgT	b3909	0	0	0.663	0.276	0.267	3656898	3657881	46	20.93617021	20	34	0.034552846	78	0.079268293	70	0.071138211	0.093495935	0.046747967	981	36
S3763	sodA	b3908	0	0	0.755	0.256	0.308	3658141	3658761	11	51.75	42	27	0.043478261	97	0.156199678	128	0.206119163	0.357487923	0.017713366	618	73
S3765	rhaR	b3906	0	0	0.774	0.2	0.285	3660077	3661015	39	23.475	14	21	0.022364217	32	0.034078807	81	0.086261981	0.102236422	0.041533546	936	37
S3766	rhaS	b3905	0	0	0.768	0.449	0.451	3660999	3661835	31	26.15625	19.5	14	0.016726404	21	0.025089606	86	0.102747909	0.151732378	0.037037037	834	81
S3767	rhaB	b3904	0	0	NA	NA	NA	3662123	3663592	65	22.27272727	12	43	0.029251701	48	0.032653061	133	0.09047619	0.119047619	0.044217687	1467	27
S3768	rhaA	b3903	0	0	NA	NA	NA	3663589	3664848	42	29.30232558	25	23	0.018253968	32	0.025396825	109	0.086507937	0.101587302	0.033333333	1257	26
S3769	rhaD	b3902	0	0	NA	NA	NA	3665273	3665914	20	30.57142857	28	11	0.017133956	108	0.168224299	97	0.151090343	0.221183801	0.031152648	639	27
S3770	yiiL	b3901	0	0	0.81	0.286	0.316	3665924	3666238	23	13.125	8.5	30	0.095238095	31	0.098412698	45	0.142857143	0.203174603	0.073015873	312	44
S3771	frvA	b3900	0	0	0.735	0.309	0.319	3666539	3666985	29	14.9	12	5	0.011185682	11	0.024608501	61	0.136465324	0.22147651	0.064876957	444	8
S3772	frvB	b3899	0	0	0.691	0.235	0.217	3666996	3668447	58	24.61016949	16	36	0.024793388	60	0.041322314	168	0.115702479	0.121900826	0.039944904	1449	8
S3773	frvX	b3898	0	0	0.794	0.281	0.317	3668437	3669507	34	30.6	11	50	0.046685341	85	0.079365079	283	0.264239029	0.311858077	0.031746032	1068	13
S3777	fdhD	b3895	0	0	0.745	0.158	0.203	3670960	3671793	38	21.38461538	13	8	0.009592326	15	0.017985612	104	0.12470024	0.164268585	0.045563549	831	108
S3778	fdoG	b3894	0	0	0.824	0.226	0.211	3671987	3675037	67	44.86764706	35	1	0.000327761	37	0.012127171	234	0.076696165	0.106850213	0.021960013	3048	45
S3779	fdoH	b3893	0	0	0.706	0.383	0.257	3675050	3675952	18	47.52631579	37	81	0.089700997	123	0.136212625	150	0.166112957	0.207087486	0.019933555	900	54
S3780	fdoI	b3892	0	0	0.785	0.182	0.197	3675949	3676584	19	31.8	17.5	89	0.139937107	94	0.147798742	89	0.139937107	0.237421384	0.029874214	633	74
S3781	fdhE	b3891	0	0	0.778	0.26	0.245	3676581	3677510	30	30	22	28	0.030107527	34	0.03655914	98	0.105376344	0.189247312	0.032258065	927	62
S3782	yiiF	b3890	0	0	0.644	0.203	0.31	3677840	3678082	12	18.69230769	20	28	0.115226337	55	0.226337449	29	0.119341564	0.230452675	0.049382716	240	16
S3783	yiiE	b3889	0	0	0.645	0.26	0.361	3678300	3678545	20	11.71428571	5	19	0.077235772	30	0.12195122	47	0.191056911	0.353658537	0.081300813	243	11
S3786	yiiD	b3888	0	0	0.717	0.283	0.341	3682136	3683125	31	30.9375	22.5	1	0.001010101	11	0.011111111	127	0.128282828	0.181818182	0.031313131	987	53
S3787	dtd	b3887	0	0	0.838	0.303	0.333	3683122	3683559	15	27.375	19	18	0.04109589	38	0.086757991	100	0.228310502	0.294520548	0.034246575	435	130
S3788	rbn	b3886	0	0	0.874	0.349	0.53	3683556	3684428	19	43.65	24.5	22	0.025200458	92	0.105383734	159	0.182130584	0.268041237	0.021764032	870	138
S3789	yihX	b3885	0	0	0.689	0.382	0.304	3684422	3685021	30	19.35483871	11	18	0.03	60	0.1	139	0.231666667	0.25	0.05	597	49
S3790	yihW	b3884	0	0	0.482	0.475	0.709	3685120	3685905	22	34.17391304	23	38	0.048346056	91	0.115776081	103	0.131043257	0.17302799	0.027989822	783	20
S3791	yihV	b3883	0	0	0.731	0.28	0.411	3685939	3686835	15	56.0625	34.5	27	0.030100334	114	0.127090301	239	0.266443701	0.267558528	0.016722408	894	38
S3792	yihU	b3882	0	0	0.81	0.348	0.45	3687003	3687899	24	35.88	35	65	0.072463768	107	0.119286511	111	0.123745819	0.181716834	0.026755853	894	65
S3793	yihT	b3881	0	0	0.721	0.245	0.345	3687923	3688801	23	36.625	27	23	0.026166098	32	0.036405006	147	0.167235495	0.211604096	0.026166098	876	21
S3794	yihS	b3880	0	0	0.835	0.347	0.15	3688818	3690059	45	27	22	7	0.005636071	21	0.016908213	97	0.078099839	0.100644122	0.036231884	1239	54
S3795	yihR	b3879	0	0	0.826	0.209	0.263	3690197	3691099	84	10.62352941	7	1	0.00110742	11	0.012181617	68	0.07530454	0.093023256	0.093023256	900	13
S3796	yihQ	b3878	0	0	0.807	0.344	0.461	3691298	3693334	83	24.25	16.5	5	0.00245459	54	0.026509573	121	0.05940108	0.081983309	0.040746195	2034	28
S3798	yihO	b3876	0	0	0.725	0.232	0.335	3694797	3696200	136	10.24817518	6	15	0.010683761	22	0.015669516	86	0.061253561	0.083333333	0.096866097	1401	16
S3802	yihN	b3874	0	0	0.605	0.376	0.482	3697339	3698397	57	18.25862069	11.5	18	0.016997167	67	0.063267233	61	0.057601511	0.094428706	0.053824363	1056	22
S3803	yihM	b3873	0	0	0.742	0.271	0.284	3698499	3699479	58	16.62711864	10	16	0.016309888	47	0.047910296	67	0.068297655	0.079510703	0.059123344	978	12
S3804	yihL	b3872	0	0	0.832	0.368	0.469	3699487	3700197	27	25.39285714	22	18	0.025316456	19	0.026722925	87	0.122362869	0.187060478	0.037974684	708	37
S3805	bipA	b3871	0	0	0.686	0.223	0.111	3700414	3702237	19	91.2	70.5	15	0.008223684	21	0.011513158	372	0.203947368	0.288925439	0.010416667	1821	149
S3806	glnA	b3870	0	0	0.387	0.005	0.015	3702610	3704019	4	282	227	470	0.333333333	534	0.378723404	470	0.333333333	0.459574468	0.002836879	1407	147
S3807	glnL	b3869	0	0	0.841	0.25	0.396	3704192	3705241	23	43.75	28	11	0.01047619	56	0.053333333	237	0.225714286	0.26	0.021904762	1047	122
S3808	glnG	b3868	0	0	0.802	0.234	0.226	3705253	3706662	50	27.64705882	20	52	0.036879433	78	0.055319149	146	0.103546099	0.121985816	0.035460993	1407	119
S3809	hemN	b3867	0	0	0.762	0.388	0.619	3707113	3708486	25	52.84615385	35	19	0.013828239	98	0.0713246	180	0.131004367	0.212518195	0.018195051	1371	115
S3810	yihI	b3866	0	0	0.72	0.245	0.252	3708675	3709184	9	51	38	0	0	19	0.037254902	209	0.409803922	0.484313725	0.017647059	507	59
S3811	yihA	b3865	1	1	0	0	0	3709766	3710398	0	630	630	630	1	630	1	630	1	1	0	630	152
S3813	polA	b3863	1	1	0	0	0	3710780	3713566	1	1393.5	1393	6	0.002152853	2784	1	2780	0.997488339	1	0.000358809	2784	147
S3814	yihG	b3862	0	0	0.636	0.237	0.243	3713930	3714862	56	16.36842105	12	44	0.0471597	96	0.102893891	55	0.058949625	0.102893891	0.060021436	930	75
S3815	yihF	b3861	0	0	0.748	0.258	0.249	3714903	3716375	91	16.01086957	9	20	0.013577733	27	0.018329939	98	0.066530889	0.067888663	0.061778683	1470	13
S3816	dsbA	b3860	0	0	0.316	0.628	1.078	3716488	3717114	10	57	31	46	0.073365231	68	0.108452951	192	0.306220096	0.448165869	0.015948963	624	143
S3817	yihE	b3859	0	0	0.793	0.413	0.562	3717131	3718117	41	23.5	13	4	0.004052685	12	0.012158055	116	0.117527862	0.156028369	0.04154002	984	102
S3818	yihD	b3858	0	0	0.777	0.264	0.276	3718194	3718463	2	90	116	14	0.051851852	153	0.566666667	139	0.514814815	0.944444444	0.007407407	267	44
S3819	mobA	b3857	0	0	0.767	0.336	0.389	3718533	3719117	10	53.18181818	43	24	0.041025641	26	0.044444444	125	0.213675214	0.391452991	0.017094017	582	119
S3820	mobB	b3856	0	0	0.631	0.207	0.28	3719099	3719626	9	52.8	37	19	0.035984848	38	0.071969697	140	0.265151515	0.418560606	0.017045455	525	82
S3826	hemG	b3850	1	1	0	0	0	3725208	3725753	1	273	272.5	299	0.547619048	543	1	299	0.547619048	1	0.001831502	543	55
S3827	trkH	b3849	0	0	0.684	0.236	0.291	3725765	3727216	3	363	343	668	0.460055096	1432	0.986225895	764	0.526170799	0.986225895	0.002066116	1449	101
S3828	yigZ	b3848	0	0	0.697	0.367	0.45	3727255	3727869	17	34.16666667	23.5	90	0.146341463	108	0.175609756	90	0.146341463	0.196747967	0.027642276	612	121
S3829	pepQ	b3847	0	0	0.76	0.286	0.308	3727869	3729200	44	29.6	21	54	0.040540541	88	0.066066066	106	0.07957958	0.111861862	0.033033033	1329	54
S3830	fadB	b3846	0	0	0.733	0.32	0.344	3729390	3731579	58	37.11864407	24	17	0.007762557	61	0.027853881	254	0.115981735	0.13196347	0.026484018	2187	71
S3831	fadA	b3845	0	0	0.741	0.347	0.419	3731589	3732752	38	29.84615385	17	103	0.088487973	118	0.10137457	103	0.088487973	0.111683849	0.032646048	1161	77
S3832	fre	b3844	0	0	0.651	0.255	0.249	3732944	3733645	13	50.14285714	32.5	110	0.156695157	128	0.182336182	179	0.254985755	0.337606838	0.018518519	699	126
S3833	ubiD	b3843	0	1	0	0	0	3733691	3735184	1	747	746.5	5	0.00334672	1491	1	1488	0.995983936	1	0.000669344	1491	117
S3834	rfaH	b3842	0	0	0.26	0.222	0.203	3735351	3735839	1	244.5	244	446	0.91206544	486	1	446	0.91206544	1	0.00204499	486	62
S3836	tatD	b4483	0	0	0.785	0.431	0.504	3735836	3736618	20	37.28571429	16	16	0.020434227	22	0.028097063	145	0.185185185	0.273307791	0.025542784	780	66
S3837	tatC	b3839	0	0	0.665	0.165	0.18	3736660	3737436	2	259	25	25	0.032175032	34	0.043758044	742	0.954954955	0.966537967	0.002574003	774	138
S3838	tatB	b3838	0	0	0.655	0.22	0.205	3737439	3737954	3	129	123.5	25	0.048449612	284	0.550387597	259	0.501937984	0.932170543	0.005813953	513	93
S3840	tatA	b3836	0	0	0.797	0.382	0.397	3737958	3738269	2	104	42	22	0.070512821	269	0.862179487	247	0.791666667	0.926282051	0.006410256	309	82
S3841	ubiB	b3835	0	1	0	0	0	3738306	3739946	0	1638	1638	1638	1	1638	1	1638	1	1	0	1638	144
S3842	yigP	b3834	0	1	0	0	0	3739943	3740548	5	101	84	31	0.051155116	151	0.249174917	242	0.399339934	0.635313531	0.008250825	603	88
S3843	ubiE	b3833	0	0	0.294	0.088	0.091	3740562	3741317	0	753	753	753	1	753	1	753	1	1	0	753	145
S3844	rmuC	b3832	0	0	0.79	0.24	0.188	3741412	3742824	45	30.7173913	21.5	2	0.001415428	66	0.04670913	101	0.071479122	0.11960368	0.031847134	1410	121
S3845	udp	b3831	0	0	0.773	0.33	0.443	3742980	3743741	29	25.4	16.5	13	0.017060367	114	0.149606299	101	0.132545932	0.188976378	0.038057743	759	66
S3848	metE	b3829	0	0	0.826	0.008	0.009	3744856	3747117	64	34.8	22	43	0.019009726	80	0.035366932	188	0.08311229	0.090627763	0.028293546	2259	112
S3849	metR	b3828	0	0	0.768	0.011	0.006	3747353	3748306	30	30.77419355	27	8	0.008385744	71	0.07442348	154	0.161425577	0.185534591	0.031446541	951	124
S3850	yigM	b3827	0	0	0.792	0.39	0.541	3748194	3749093	35	25	18	22	0.024444444	52	0.057777778	91	0.101111111	0.127777778	0.038888889	897	56
S3851	yigL	b3826	0	0	0.841	0.167	0.361	3749169	3749969	17	44.5	31.5	14	0.017478152	31	0.038701623	123	0.153558052	0.278401998	0.021223471	798	71
S3852	pldB	b3825	0	0	0.797	0.243	0.192	3749977	3750999	21	46.5	41	9	0.008797654	62	0.060606061	149	0.145650049	0.233626588	0.020527859	1020	73
S3853	rhtB	b3824	0	0	0.768	0.359	0.441	3751314	3751730	22	18.13043478	13	9	0.021582734	16	0.038369305	63	0.151079137	0.191846523	0.052757794	414	100
S3855	recQ	b3822	0	0	0.788	0.29	0.341	3752476	3754311	35	51	30.5	92	0.050108932	113	0.061546841	173	0.09422658	0.180827887	0.019063181	1833	132
S3856	pldA	b3821	0	0	0.812	0.304	0.234	3754438	3755307	31	27.1875	20.5	14	0.016091954	39	0.044827586	106	0.12183908	0.142528736	0.035632184	867	85
S3858	rarD	b3819	0	0	0.86	0.204	0.109	3755991	3756881	70	12.54929577	8	19	0.021324355	35	0.039281706	59	0.066217733	0.116722783	0.078563412	888	106
S3859	yigG	b3818	0	0	0.674	0.278	0.328	3756940	3757356	11	34.75	29.5	7	0.016786571	12	0.028776978	116	0.278177458	0.412470024	0.026378897	414	7
S3860	yigF	b3817	0	0	0.747	0.229	0.136	3757370	3757750	25	14.65384615	5	52	0.13648294	65	0.170603675	98	0.257217848	0.30183727	0.065616798	378	16
S3861	corA	b3816	0	0	0.779	0.327	0.32	3757791	3758741	18	50.05263158	18	18	0.018927445	29	0.030494217	328	0.344900105	0.370136698	0.018927445	948	110
S3865	uvrD	b3813	0	0	0.66	0.153	0.124	3761460	3763622	6	309	25	19	0.008784096	150	0.069348128	1480	0.684234859	0.90753583	0.002773925	2160	143
S3866	yigB	b3812	0	0	0.725	0.254	0.271	3763706	3764422	19	35.85	25.5	21	0.029288703	65	0.090655509	110	0.153417015	0.227336123	0.026499303	714	92
S3867	xerC	b3811	0	0	0.678	0.221	0.197	3764422	3765318	2	299	262	134	0.149386845	396	0.441471572	500	0.557413601	0.849498328	0.002229654	894	140
S3868	yigA	b3810	0	0	0.593	0.214	0.112	3765315	3766022	15	44.25	27.5	19	0.026836158	23	0.032485876	134	0.189265537	0.292372881	0.021186441	705	102
S3869	dapF	b3809	0	0	0.69	0.291	0.282	3766019	3766843	1	412.5	412	7	0.008484848	822	1	817	0.99030303	1	0.001212121	822	146
S3870	yifL	b4558	0	0	0.72	0.518	0.839	3766880	3767083	7	25.5	23.5	4	0.019607843	16	0.078431373	51	0.25	0.392156863	0.034313725	201	51
S3876	cyaY	b3807	0	0	0.755	0.372	0.455	3770885	3771205	5	53.5	26.5	105	0.327102804	111	0.345794393	133	0.414330218	0.495327103	0.015576324	318	109
S3878	cyaA	b3806	0	0	0.324	0.455	0.295	3771245	3773791	17	141.5	41	149	0.058500196	206	0.080879466	1263	0.495877503	0.519434629	0.006674519	2544	65
S3879	hemC	b3805	1	1	0	0	0	3774178	3775119	0	939	939	939	1	939	1	939	1	1	0	939	147
S3880	hemD	b3804	1	1	0	0	0	3775116	3775856	1	370.5	370	728	0.98245614	738	1	728	0.98245614	1	0.001349528	738	128
S3881	hemX	b3803	0	0	0.809	0.294	0.329	3775878	3777077	24	48	34	12	0.01	49	0.040833333	128	0.106666667	0.1975	0.02	1197	97
S3882	hemY	b3802	0	0	0.768	0.23	0.369	3777080	3778276	24	47.88	30	75	0.062656642	170	0.142021721	116	0.096908939	0.149540518	0.020050125	1194	92
S3885	aslB	b3800	0	0	0.832	0.32	0.342	3780536	3781771	49	24.72	15.5	24	0.019417476	28	0.022653722	204	0.165048544	0.191747573	0.039644013	1233	35
S3890	yifK	b3795	0	0	0.788	0.277	0.325	3782457	3783842	31	43.3125	31	18	0.012987013	32	0.023088023	179	0.129148629	0.16955267	0.022366522	1383	31
S3891	rffM	b3794	0	0	0.702	0.211	0.244	3784033	3784773	27	26.46428571	16	9	0.012145749	12	0.016194332	166	0.224021592	0.251012146	0.036437247	738	57
S3892	wzyE	b3793	0	1	0	0	0	3784776	3786128	3	338.25	27	17	0.012564671	49	0.036215817	1281	0.946784922	0.963045085	0.002217295	1350	31
S3893	rffT	b4481	0	0	0.508	0.347	0.254	3786125	3787204	19	54	32.5	30	0.027777778	86	0.07962963	277	0.256481481	0.326851852	0.017592593	1077	33
S3894	wzxE	b3792	0	0	0.713	0.286	0.303	3787201	3788451	1	625.5	625	840	0.67146283	1248	1	840	0.67146283	1	0.000799361	1248	41
S3895	rffA	b3791	0	0	0.531	0.327	0.336	3788453	3789583	15	70.6875	57.5	152	0.134394341	284	0.251105217	154	0.136162688	0.251105217	0.013262599	1128	56
S3896	rffC	b3790	0	0	0.344	0.231	0.221	3789588	3790133	8	60.66666667	59	16	0.029304029	85	0.155677656	152	0.278388278	0.404761905	0.014652015	543	32
S3897	rffH	b3789	0	0	0.715	0.311	0.335	3790240	3791121	18	46.42105263	28	13	0.014739229	20	0.022675737	126	0.142857143	0.25170068	0.020408163	879	64
S3898	rffG	b3788	0	0	0.901	0.36	0.423	3791140	3792207	28	36.82758621	23	38	0.035580524	153	0.143258427	191	0.178838951	0.261235955	0.026217228	1065	77
S3899	rffD	b3787	0	0	0.732	0.227	0.273	3792207	3793469	19	63.15	41.5	4	0.003167063	13	0.010292953	197	0.155977831	0.193982581	0.015043547	1260	92
S3900	rffE	b3786	0	0	0.703	0.295	0.36	3793466	3794638	35	32.58333333	27	48	0.040920716	68	0.057971014	146	0.124467178	0.156862745	0.029838022	1170	96
S3901	wzzE	b3785	0	0	0.818	0.296	0.336	3794652	3795698	25	40.26923077	27	27	0.025787966	28	0.026743075	170	0.162368672	0.275071633	0.023877746	1044	34
S3902	rfe	b3784	0	0	0.725	0.227	0.218	3795710	3796813	8	122.6666667	101	17	0.015398551	18	0.016304348	301	0.272644928	0.460144928	0.007246377	1101	88
S3903	rho	b3783	1	1	0	0	0	3797053	3798312	0	1257	1257	1257	1	1257	1	1257	1	1	0	1257	152
S3904	rhoL	b3782	0	0	0.689	0.518	0.863	3798397	3798498	0	99	99	99	1	99	1	99	1	1	0	99	9
S3905	trxA	b3781	0	0	0.742	0.216	0.218	3798639	3799022	1	192	191.5	351	0.9140625	381	1	351	0.9140625	1	0.002604167	381	152
S3906	rhlB	b3780	0	0	0.86	0.378	0.488	3799099	3800364	26	46.88888889	31	12	0.009478673	36	0.028436019	175	0.138230648	0.172985782	0.020537125	1263	85
S3907	gpp	b3779	0	0	0.793	0.274	0.373	3800498	3801982	18	78.15789474	40	3	0.002020202	79	0.053198653	264	0.177777778	0.213468013	0.012121212	1482	67
S3908	rep	b3778	0	0	0.448	0.37	0.452	3802029	3804050	4	404.4	276	10	0.004945598	286	0.141444115	841	0.415924827	0.815529179	0.001978239	2019	140
S3909	ppiC	b3775	0	0	0.807	0.453	0.47	3804137	3804418	11	23.5	13.5	17	0.060283688	76	0.269503546	63	0.223404255	0.35106383	0.039007092	279	137
S3910	ilvC	b3774	0	0	0.775	0.02	0.037	3804464	3805939	32	44.72727273	31	4	0.002710027	57	0.038617886	120	0.081300813	0.14295393	0.021680217	1473	142
S3911	ilvY	b3773	0	0	0.836	0.217	0.242	3806089	3806979	21	40.5	31	37	0.041526375	68	0.076318743	147	0.164983165	0.235690236	0.023569024	888	69
S3912	ilvA	b3772	0	0	0.751	0.014	0.014	3806976	3808520	42	35.93023256	19	31	0.020064725	36	0.023300971	349	0.225889968	0.260841424	0.027184466	1542	130
S3913	ilvD	b3771	0	0	0.758	0.013	0.007	3808523	3810373	45	40.23913043	30	25	0.013506213	44	0.023770935	144	0.077795786	0.113452188	0.024311183	1848	143
S3914	ilvE	b3770	0	0	0.8	0.007	0.016	3810438	3811367	19	46.5	35	28	0.030107527	70	0.075268817	162	0.174193548	0.23655914	0.020430108	927	146
S3915	ilvM	b3769	0	0	0.754	0.371	0.625	3811387	3811647	9	26.1	22	24	0.091954023	99	0.379310345	75	0.287356322	0.463601533	0.034482759	258	57
S3918	ilvL	b3766	0	0	0.711	0.205	0.226	3813432	3813530	0	96	96	96	1	96	1	96	1	1	0	96	13
S3920	yifE	b3764	0	0	0.678	0.298	0.412	3815386	3815724	6	48.42857143	54	12	0.03539823	79	0.233038348	100	0.294985251	0.492625369	0.017699115	336	62
S3921	hdfR	b4480	0	0	0.721	0.216	0.157	3815843	3816682	23	35	24	150	0.178571429	218	0.25952381	150	0.178571429	0.25952381	0.027380952	837	67
S3929	yieP	b3755	0	0	0.677	0.29	0.212	3822630	3823178	9	54.9	54	77	0.140255009	94	0.171220401	107	0.194899818	0.386156648	0.016393443	546	66
S3930	hsrA	b3754	0	0	0.8	0.303	0.228	3823225	3824628	34	40.11428571	27	46	0.032763533	48	0.034188034	144	0.102564103	0.168803419	0.024216524	1401	63
S3931	rbsR	b3753	0	0	0.842	0.261	0.274	3824594	3825577	33	28.94117647	20.5	3	0.00304878	196	0.199186992	193	0.196138211	0.235772358	0.033536585	981	54
S3932	rbsK	b3752	0	0	0.596	0.316	0.258	3825590	3826534	26	35	26	52	0.055026455	76	0.08042328	113	0.11957672	0.214814815	0.027513228	942	92
S3934	rbsC	b3750	0	0	0.527	0.43	0.757	3827560	3828525	34	27.6	18	4	0.004140787	77	0.079710145	98	0.101449275	0.186335404	0.035196687	963	80
S3939	rbsD	b3748	0	0	0.688	0.343	0.594	3830819	3831238	15	26.25	19.5	128	0.304761905	151	0.35952381	128	0.304761905	0.35952381	0.035714286	417	51
S3940	trkD	b3747	0	0	0.702	0.338	0.32	3831405	3833273	66	27.89552239	19	2	0.001070091	10	0.005350455	126	0.06741573	0.102728732	0.035313002	1866	93
S3944	asnA	b3744	0	0	0.726	0.331	0.401	3837879	3838871	20	47.28571429	36	42	0.042296073	49	0.049345418	166	0.167170191	0.188318228	0.020140987	990	39
S3945	asnC	b3743	0	0	0.835	0.343	0.36	3839023	3839481	11	38.25	29.5	28	0.061002179	59	0.128540305	107	0.233115468	0.37254902	0.023965142	456	68
S3946	mioC	b3742	0	0	0.855	0.257	0.261	3839571	3840014	2	148	117	106	0.238738739	223	0.502252252	220	0.495495495	0.759009009	0.004504505	441	68
S3947	gidA	b3741	0	0	0.79	0.284	0.285	3840393	3842282	18	99.47368421	61	1	0.000529101	42	0.022222222	368	0.194708995	0.260846561	0.00952381	1887	153
S3948	gidB	b3740	0	0	0.499	0.321	0.427	3842346	3842969	22	27.13043478	22	32	0.051282051	67	0.107371795	94	0.150641026	0.274038462	0.03525641	621	145
S3950	atpB	b3738	0	0	0.229	0.014	0.054	3843975	3844790	1	408	407.5	125	0.153186275	813	1	690	0.845588235	1	0.00122549	813	151
S3951	atpE	b3737	0	0	0.233	0.016	0.192	3844837	3845076	0	237	237	237	1	237	1	237	1	1	0	237	151
S3952	atpF	b3736	0	0	0.259	0.18	0.206	3845138	3845608	0	468	468	468	1	468	1	468	1	1	0	468	151
S3953	atpH	b3735	0	0	0.315	0.196	0.28	3845623	3846156	0	531	531	531	1	531	1	531	1	1	0	531	150
S3954	atpA	b3734	0	0	0.314	0.143	0.26	3846169	3847710	0	1539	1539	1539	1	1539	1	1539	1	1	0	1539	151
S3955	atpG	b3733	0	0	0.186	0.194	0.15	3847761	3848624	1	432	431.5	848	0.981481481	861	1	848	0.981481481	1	0.001157407	861	152
S3956	atpD	b3732	0	0	0.237	0.104	0.148	3848651	3850033	0	1380	1380	1380	1	1380	1	1380	1	1	0	1380	152
S3957	atpC	b3731	0	0	0.127	0.038	0.044	3850060	3850473	0	411	411	411	1	411	1	411	1	1	0	411	151
S3958	glmU	b3730	1	1	0	0	0	3850824	3852194	1	685.5	685	1340	0.977388767	1368	1	1340	0.977388767	1	0.000729395	1368	151
S3959	glmS	b3729	1	1	0	0	0	3852356	3854185	0	1827	1827	1827	1	1827	1	1827	1	1	0	1827	149
S3968	yicS	b4555	0	0	0.664	0.191	0.244	3862079	3862372	19	14.7	8	6	0.020408163	13	0.044217687	64	0.217687075	0.255102041	0.06462585	291	17
S3970	yicN	b3663	0	0	0.786	0.324	0.448	3863814	3864293	17	26.66666667	15.5	107	0.222916667	112	0.233333333	107	0.222916667	0.241666667	0.035416667	477	26
S3971	yicO	b3664	0	0	0.79	0.243	0.233	3864319	3865731	119	11.775	7	28	0.019815994	45	0.031847134	77	0.054493984	0.059447983	0.084217976	1410	20
S3972	ade	b3665	0	0	0.735	0.246	0.304	3865828	3867594	95	18.40625	10	41	0.023203169	42	0.0237691	102	0.057724958	0.075268817	0.053763441	1764	24
S3973	uhpT	b3666	0	0	0.819	0.389	0.326	3867640	3869031	51	26.76923077	18.5	119	0.085488506	123	0.088362069	119	0.085488506	0.104166667	0.036637931	1389	28
S3974	uhpC	b3667	0	0	0.612	0.662	0.666	3869169	3870488	48	26.93877551	18	3	0.002272727	16	0.012121212	81	0.061363636	0.096212121	0.036363636	1317	49
S3975	uhpB	b3668	0	0	0.713	0.218	0.297	3870498	3872000	66	22.43283582	15	58	0.038589488	68	0.045242848	86	0.057218896	0.073852295	0.043912176	1500	93
S3976	uhpA	b3669	0	0	0.786	0.365	0.564	3872000	3872590	29	19.7	9	8	0.013536379	17	0.028764805	97	0.164128596	0.20642978	0.049069374	588	85
S3977	ilvN	b3670	0	0	0.776	0.377	0.636	3872665	3872955	9	29.1	22	23	0.079037801	109	0.374570447	86	0.295532646	0.374570447	0.030927835	288	30
S3978	ilvB	b3671	0	0	0.788	0.366	0.413	3872959	3874647	77	21.65384615	10.5	87	0.051509769	93	0.055062167	130	0.07696862	0.122557726	0.045589106	1686	72
S3979	ivbL	b3672	0	0	0.843	0.305	0.333	3874753	3874851	3	24.75	14	1	0.01010101	70	0.707070707	69	0.696969697	0.939393939	0.03030303	96	13
S3980	emrD	b3673	0	0	0.58	0.467	0.668	3875818	3876969	59	19.2	13.5	63	0.0546875	65	0.056423611	79	0.068576389	0.098090278	0.051215278	1149	55
S3981	yidF	b3674	0	0	0.763	0.272	0.331	3876977	3877474	23	20.75	11.5	50	0.100401606	55	0.110441767	63	0.126506024	0.226907631	0.046184739	495	19
S3982	yidG	b3675	0	0	0.68	0.234	0.235	3877471	3877833	18	19.10526316	11	21	0.05785124	72	0.198347107	51	0.140495868	0.267217631	0.049586777	360	19
S3983	yidH	b3676	0	0	0.651	0.178	0.23	3877823	3878170	20	16.57142857	11	1	0.002873563	8	0.022988506	65	0.186781609	0.264367816	0.057471264	345	21
S3984	yidI	b3677	0	0	0.665	0.299	0.203	3878279	3878692	20	19.71428571	13	4	0.009661836	43	0.103864734	61	0.147342995	0.236714976	0.048309179	411	9
S3986	yidK	b3679	0	0	0.74	0.242	0.158	3880216	3881931	81	20.92682927	13	31	0.018065268	52	0.03030303	104	0.060606061	0.088578089	0.047202797	1713	33
S3987	yidL	b3680	0	0	0.781	0.313	0.366	3882098	3882991	56	15.68421053	11	43	0.048098434	45	0.05033557	72	0.080536913	0.091722595	0.062639821	891	20
S3989	glvB	b3682	0	0	0.745	0.378	0.419	3883802	3884287	22	21.13043478	9	80	0.164609053	81	0.166666667	109	0.224279835	0.312757202	0.04526749	483	8
S3991	yidP	b3684	0	0	0.781	0.305	0.356	3885713	3886387	19	33.75	22	38	0.056296296	51	0.075555556	99	0.146666667	0.219259259	0.028148148	672	32
S3992	yidE	b3685	0	0	0.817	0.366	0.408	3886426	3888087	79	20.775	17	2	0.001203369	19	0.01143201	90	0.054151625	0.072202166	0.047533093	1659	39
S3993	ibpB	b3686	0	0	0.811	0.37	0.377	3888283	3888711	11	35.75	25.5	5	0.011655012	12	0.027972028	152	0.354312354	0.442890443	0.025641026	426	47
S3994	ibpA	b3687	0	0	0.795	0.367	0.391	3888823	3889236	6	59.14285714	74	79	0.190821256	184	0.444444444	125	0.301932367	0.555555556	0.014492754	411	89
S3996	yidR	b3689	0	0	0.746	0.298	0.443	3889875	3891149	37	33.55263158	19	45	0.035294118	118	0.09254902	146	0.114509804	0.145098039	0.029019608	1272	25
S3997	cbrA	b3690	0	0	0.757	0.456	0.617	3891214	3892314	39	27.525	27	38	0.034514078	39	0.035422343	84	0.076294278	0.141689373	0.035422343	1098	20
S3998	dgoT	b3691	0	0	0.716	0.224	0.322	3892275	3893612	62	21.23809524	19	10	0.007473842	103	0.076980568	93	0.069506726	0.076980568	0.046337818	1335	43
S4000	dgoK	b3693	0	0	0.764	0.325	0.32	3895433	3896311	21	39.95454545	37.5	136	0.154721274	170	0.193401593	136	0.154721274	0.193401593	0.023890785	876	45
S4002	dgoR	b4479	0	0	0.692	0.419	0.605	3896308	3896997	14	46	25	24	0.034782609	41	0.05942029	209	0.302898551	0.38115942	0.020289855	687	45
S4004	yidA	b3697	0	0	0.708	0.358	0.261	3897977	3898789	27	29.03571429	12	28	0.034440344	30	0.036900369	146	0.179581796	0.188191882	0.033210332	810	41
S4005	yidB	b3698	0	0	0.762	0.374	0.419	3898903	3899301	12	30.69230769	29	25	0.062656642	69	0.172932331	89	0.223057644	0.30075188	0.030075188	396	51
S4006	gyrB	b3699	1	1	0	0	0	3899541	3901955	0	2412	2412	2412	1	2412	1	2412	1	1	0	2412	153
S4007	recF	b3700	0	0	0.671	0.218	0.098	3901984	3903057	21	48.81818182	30.5	67	0.062383613	100	0.09310987	203	0.189013035	0.282122905	0.019553073	1071	102
S4008	dnaN	b3701	1	1	0	0	0	3903057	3904157	0	1098	1098	1098	1	1098	1	1098	1	1	0	1098	153
S4009	dnaA	b3702	1	1	0	0	0	3904162	3905565	0	1401	1401	1401	1	1401	1	1401	1	1	0	1401	148
S4010	rpmH	b3703	1	1	0	0	0	3906172	3906312	0	138	138	138	1	138	1	138	1	1	0	138	143
S4011	rnpA	b3704	1	1	0	0	0	3906329	3906688	0	357	357	357	1	357	1	357	1	1	0	357	132
S4012	yidC	b3705	1	1	0	0	0	3906912	3908558	1	823.5	823	1615	0.980570735	1644	1	1615	0.980570735	1	0.000607165	1644	152
S4013	trmE	b3706	0	0	0.739	0.288	0.363	3908664	3910028	20	65	34	59	0.043223443	411	0.301098901	352	0.257875458	0.301098901	0.014652015	1362	153
S4016	tnaC	b3707	0	0	0.798	0.292	0.364	3911046	3911120	6	10.71428571	7	5	0.066666667	9	0.12	31	0.413333333	0.506666667	0.08	72	7
S4017	tnaA	b3708	0	0	0.766	0.332	0.333	3911341	3912756	142	9.902097902	6	8	0.005649718	13	0.009180791	53	0.037429379	0.058615819	0.100282486	1413	25
S4018	tnaB	b3709	0	0	0.566	0.24	0.206	3912847	3914094	93	13.27659574	9	24	0.019230769	48	0.038461538	98	0.078525641	0.082532051	0.074519231	1245	16
S4019	mdtL	b3710	0	0	0.691	0.301	0.291	3914226	3915401	40	28.68292683	23	21	0.017857143	63	0.053571429	140	0.119047619	0.164965986	0.034013605	1173	56
S4024	yieE	b3712	0	0	0.72	0.31	0.462	3917759	3918508	22	32.60869565	24	5	0.006666667	62	0.082666667	107	0.142666667	0.208	0.029333333	747	20
S4025	yieF	b3713	0	0	0.551	0.363	0.45	3918530	3919096	18	29.84210526	20	63	0.111111111	67	0.118165785	132	0.232804233	0.273368607	0.031746032	564	103
S4026	yieG	b3714	0	0	0.57	0.295	0.322	3919150	3920487	53	24.77777778	13	29	0.021674141	40	0.029895366	136	0.101644245	0.162929746	0.03961136	1335	99
S4027	yieH	b3715	0	0	0.622	0.349	0.343	3920652	3921308	39	16.425	9	101	0.153729072	106	0.161339422	101	0.153729072	0.161339422	0.059360731	654	46
S4028	yieI	b3716	0	0	0.791	0.404	0.457	3921375	3921848	33	13.94117647	8.5	5	0.010548523	17	0.035864979	62	0.130801688	0.232067511	0.069620253	471	10
S4033	yieK	b3718	0	0	0.845	0.28	0.18	3925288	3926010	47	15.0625	8	9	0.012448133	13	0.017980636	57	0.078838174	0.150760719	0.065006916	720	15
S4034	yieL	b3719	0	0	0.762	0.333	0.256	3926012	3927187	85	13.6744186	8	30	0.025510204	33	0.028061224	86	0.073129252	0.102891156	0.072278912	1173	33
S4035	bglH	b3720	0	0	0.803	0.3	0.319	3927214	3928791	112	13.96460177	9	4	0.002534854	7	0.004435995	103	0.065272497	0.075411914	0.070975919	1575	13
S4038	bglB	b3721	0	0	0.809	0.285	0.324	3930037	3931086	56	18.42105263	11	13	0.012380952	25	0.023809524	85	0.080952381	0.120952381	0.053333333	1047	22
S4039	bglF	b3722	0	0	0.709	0.333	0.422	3931105	3932982	94	19.76842105	14	11	0.005857295	15	0.00798722	90	0.047923323	0.061767838	0.050053248	1875	13
S4040	bglG	b3723	0	0	0.812	0.279	0.323	3933116	3933937	50	16.11764706	12	15	0.018248175	60	0.072992701	93	0.113138686	0.130170316	0.060827251	819	15
S4041	phoU	b3724	0	0	0.587	0.307	0.312	3934224	3934949	21	33	10	21	0.02892562	28	0.038567493	201	0.276859504	0.409090909	0.02892562	723	122
S4042	pstB	b3725	0	0	0.853	0.303	0.278	3934964	3935737	16	45.52941176	42	15	0.019379845	97	0.125322997	121	0.156330749	0.262273902	0.020671835	771	126
S4043	pstA	b3726	0	0	0.616	0.273	0.441	3935829	3936719	24	35.64	24	41	0.046015713	58	0.065095398	90	0.101010101	0.156004489	0.026936027	888	122
S4044	pstC	b3727	0	0	0.658	0.308	0.299	3936767	3937678	31	28.5	15	32	0.035087719	38	0.041666667	103	0.112938596	0.182017544	0.033991228	909	112
S4045	pstS	b3728	0	0	0.636	0.31	0.283	3937765	3938805	26	38.55555556	27	32	0.030739673	48	0.04610951	128	0.122958694	0.154658982	0.024975985	1038	98
S4073	yicI	b3656	0	0	0.774	0.321	0.356	3970539	3972857	120	19.16528926	12	12	0.005174644	25	0.010780509	87	0.037516171	0.066407934	0.051746442	2316	37
S4074	yicH	b3655	0	0	0.704	0.458	0.367	3972910	3974619	63	26.71875	23.5	5	0.002923977	10	0.005847953	183	0.107017544	0.130994152	0.036842105	1707	36
S4075	yicE	b3654	0	0	0.867	0.355	0.374	3974740	3976131	52	26.26415094	17	26	0.018678161	37	0.02658046	124	0.08908046	0.11637931	0.037356322	1389	68
S4076	gltS	b3653	0	0	0.758	0.401	0.432	3976411	3977616	31	37.6875	27.5	1	0.000829187	162	0.134328358	161	0.133499171	0.161691542	0.025704809	1203	68
S4077	recG	b3652	0	0	0.783	0.242	0.344	3977650	3979731	9	208.2	197	359	0.172430355	639	0.306916427	452	0.217098943	0.306916427	0.004322767	2079	145
S4078	trmH	b3651	0	0	0.772	0.223	0.313	3979737	3980426	10	62.72727273	38	71	0.102898551	177	0.256521739	295	0.427536232	0.482608696	0.014492754	687	50
S4079	spoT	b3650	1	1	0	0	0	3980433	3982541	7	263.625	106.5	102	0.048364154	230	0.109056425	1528	0.724513988	0.734471313	0.003319109	2106	142
S4080	rpoZ	b3649	0	0	0.723	0.337	0.406	3982560	3982835	2	92	66	180	0.652173913	246	0.891304348	180	0.652173913	0.891304348	0.007246377	273	148
S4081	gmk	b3648	1	1	0	0	0	3982890	3983513	0	621	621	621	1	621	1	621	1	1	0	621	152
S4082	ligB	b3647	0	0	0.794	0.245	0.212	3983771	3985453	80	20.77777778	14	59	0.035056447	107	0.063576946	93	0.055258467	0.07902555	0.047534165	1680	31
S4083	yicG	b3646	0	0	0.727	0.314	0.374	3985450	3986121	40	16.3902439	12	29	0.043154762	40	0.05952381	78	0.116071429	0.15922619	0.05952381	669	96
S4084	dinD	b3645	0	0	0.786	0.383	0.368	3986358	3987182	17	45.83333333	37.5	123	0.149090909	187	0.226666667	123	0.149090909	0.226666667	0.020606061	822	22
S4085	yicC	b3644	0	0	0.677	0.436	0.702	3987403	3988266	22	37.56521739	31	25	0.028935185	31	0.03587963	130	0.150462963	0.228009259	0.025462963	861	138
S4087	pyrE	b3642	0	0	0.455	0.005	0.018	3989175	3989816	10	58.36363636	43	84	0.130841121	115	0.179127726	152	0.236760125	0.447040498	0.015576324	639	132
S4089	dut	b3640	1	1	0	0	0	3990556	3991014	0	456	456	456	1	456	1	456	1	1	0	456	142
S4090	dfp	b3639	1	1	0	0	0	3990992	3992212	0	1218	1218	1218	1	1218	1	1218	1	1	0	1218	148
S4092	rpmB	b3637	1	1	0	0	0	3993269	3993505	0	234	234	234	1	234	1	234	1	1	0	234	149
S4093	rpmG	b3636	0	0	0.727	0.217	0.134	3993526	3993693	0	165	165	165	1	165	1	165	1	1	0	165	152
S4094	mutM	b3635	0	0	0.765	0.23	0.25	3993791	3994600	26	30	22	54	0.066666667	59	0.072839506	154	0.190123457	0.235802469	0.032098765	807	145
S4095	coaD	b3634	1	1	0	0	0	3994639	3995118	0	477	477	477	1	477	1	477	1	1	0	477	149
S4096	kdtA	b3633	1	1	0	0	0	3995126	3996403	2	426	240	240	0.187793427	1194	0.9342723	954	0.746478873	0.9342723	0.001564945	1275	145
S4099	rfaQ	b3632	0	0	0.777	0.359	0.49	3997592	3998650	8	117.6666667	96	96	0.090651558	132	0.124645892	344	0.32483475	0.374881964	0.007554297	1056	59
S4100	rfaG	b3631	0	0	0.478	0.323	0.449	3998647	3999771	2	375	366	366	0.325333333	502	0.446222222	622	0.552888889	0.673777778	0.001777778	1122	79
S4101	rfaP	b3630	0	0	0.464	0.312	0.327	3999755	4000561	4	161.4	197	278	0.34448575	477	0.591078067	278	0.34448575	0.591078067	0.004956629	804	37
S4102	rfaI	b3627	0	0	0.67	0.27	0.351	4000604	4001611	2	336	20	1	0.000992063	21	0.020833333	986	0.978174603	0.998015873	0.001984127	1005	31
S4103	rfaY	b3625	0	0	0.861	0.322	0.366	4001637	4002344	2	236	184	513	0.724576271	523	0.738700565	513	0.724576271	0.738700565	0.002824859	705	19
S4104	rfaJ	b3626	0	0	0.757	0.324	0.319	4002369	4003382	1	507	506.5	79	0.07790927	1011	1	934	0.921104536	1	0.000986193	1011	25
S4105	wbbK	b2032	0	0	0.771	0.329	0.383	4003391	4004533	2	381	340	556	0.486439195	896	0.783902012	556	0.486439195	0.783902012	0.001749781	1140	33
S4107	rfaC	b3621	0	0	0.293	0.265	0.271	4005774	4006736	1	481.5	481	23	0.023883697	960	1	939	0.975077882	1	0.001038422	960	98
S4108	rfaF	b3620	0	0	0.365	0.248	0.326	4006770	4007816	1	523.5	523	1046	0.99904489	1044	1	1046	0.99904489	1	0.00095511	1044	109
S4109	rfaD	b3619	0	0	0.325	0.188	0.176	4007826	4008758	0	930	930	930	1	930	1	930	1	1	0	930	97
S4110	kbl	b3617	0	0	0.664	0.299	0.326	4010194	4011390	38	30.69230769	29	39	0.032581454	97	0.081035923	104	0.086883876	0.120300752	0.031746032	1194	89
S4111	tdh	b3616	0	0	0.771	0.325	0.365	4011400	4012425	33	30.17647059	25.5	28	0.027290448	43	0.041910331	106	0.10331384	0.127680312	0.032163743	1023	87
S4115	yibQ	b3614	0	0	0.685	0.433	0.445	4013561	4014394	19	41.7	21.5	14	0.016786571	36	0.043165468	141	0.169064748	0.284172662	0.022781775	831	59
S4116	yibP	b3613	0	0	0.666 	0.161 	0.156 	4014524	4015807	3	321	348	342	0.26635514	911	0.709501558	569	0.443146417	0.709501558	0.002336449	1281	97
S4117	gpmI	b3612	0	0	0.753	0.303	0.292	4015817	4017361	35	42.91666667	38.5	50	0.03236246	95	0.061488673	109	0.070550162	0.129449838	0.022653722	1542	85
S4118	yibN	b3611	0	0	0.646	0.239	0.387	4017606	4018037	5	72	53	37	0.085648148	93	0.215277778	173	0.400462963	0.578703704	0.011574074	429	136
S4119	grxC	b3610	0	0	0.727	0.415	0.598	4018179	4018430	5	42	30.5	33	0.130952381	61	0.242063492	139	0.551587302	0.587301587	0.01984127	249	126
S4120	secB	b3609	0	0	0.744	0.229	0.202	4018493	4018960	0	465	465	465	1	465	1	465	1	1	0	465	147
S4121	gpsA	b3608	1	1	0	0	0	4018960	4019979	1	510	509.5	1003	0.983333333	1017	1	1003	0.983333333	1	0.000980392	1017	149
S4122	cysE	b3607	0	0	0.582	0.008	0.018	4020059	4020880	3	205.5	47	721	0.877128954	785	0.954987835	721	0.877128954	0.954987835	0.003649635	819	134
S4123	yibK	b3606	0	0	0.781	0.317	0.321	4020933	4021406	16	27.88235294	24	37	0.078059072	57	0.120253165	71	0.14978903	0.248945148	0.033755274	471	144
S4124	lldD	b3605	0	0	0.916	0.245	0.246	4021602	4022792	36	32.18918919	22	43	0.036104114	50	0.041981528	135	0.113350126	0.214105793	0.0302267	1188	94
S4125	lldR	b3604	0	0	0.669	0.327	0.35	4022789	4023565	19	38.85	30.5	39	0.05019305	135	0.173745174	96	0.123552124	0.212355212	0.024453024	774	38
S4126	lldP	b3603	0	0	0.767	0.359	0.561	4023565	4025220	48	33.79591837	22	21	0.012681159	31	0.018719807	182	0.109903382	0.134661836	0.028985507	1653	38
S4132	yibL	b3602	0	0	0.626	0.313	0.242	4032297	4032659	11	30.25	25.5	42	0.115702479	49	0.134986226	78	0.214876033	0.407713499	0.03030303	360	42
S4133	mtlR	b3601	0	0	0.664	0.268	0.316	4033164	4033751	7	73.5	39.5	208	0.353741497	253	0.430272109	208	0.353741497	0.430272109	0.011904762	585	38
S4134	mtlD	b3600	0	0	0.706	0.374	0.435	4033751	4034899	30	37.06451613	24	22	0.019147084	71	0.061792863	111	0.096605744	0.191470844	0.026109661	1146	44
S4135	mtlA	b3599	0	0	0.787	0.351	0.398	4034994	4036907	68	27.73913043	21	27	0.014106583	42	0.021943574	157	0.082027168	0.097701149	0.035527691	1911	42
S4136	yibI	b3598	0	0	0.802	0.27	0.21	4037444	4037806	11	30.25	24.5	28	0.077134986	73	0.201101928	87	0.239669421	0.29476584	0.03030303	360	15
S4137	yibH	b3597	0	0	0.651	0.295	0.309	4037809	4038894	35	30.16666667	29.5	33	0.03038674	49	0.045119705	67	0.061694291	0.102209945	0.032228361	1083	14
S4138	yibF	b3592	0	0	0.887	0.306	0.311	4038965	4039573	39	15.225	6.5	7	0.011494253	18	0.02955665	71	0.116584565	0.220032841	0.064039409	606	84
S4139	selA	b3591	0	0	0.858	0.166	0.123	4039671	4041062	36	37.62162162	22	11	0.007902299	159	0.114224138	267	0.191810345	0.218390805	0.025862069	1389	61
S4140	selB	b3590	0	0	0.865	0.196	0.158	4041059	4042903	53	34.16666667	18.5	97	0.052574526	212	0.114905149	149	0.080758808	0.127371274	0.028726287	1842	60
S4141	yiaY	b3589	0	0	0.831	0.335	0.332	4043093	4044244	56	20.21052632	13	13	0.011284722	37	0.032118056	89	0.077256944	0.115451389	0.048611111	1149	89
S4142	aldB	b3588	0	0	0.766	0.407	0.441	4044319	4045947	62	25.85714286	16	11	0.006752609	116	0.071209331	125	0.076734193	0.115408226	0.03806016	1626	95
S4150	yiaK	b3575	0	0	0.739	0.204	0.202	4049913	4050911	22	43.43478261	39	1	0.001001001	44	0.044044044	151	0.151151151	0.194194194	0.022022022	996	18
S4151	yiaJ	b3574	0	0	0.664	0.354	0.425	4051111	4051959	31	26.53125	19	5	0.005889282	52	0.061248528	103	0.121319199	0.174322733	0.036513545	846	28
S4152	yiaI	b3573	0	0	0.693	0.349	0.404	4052061	4052534	15	29.625	23	28	0.05907173	40	0.084388186	99	0.208860759	0.238396624	0.03164557	471	32
S4153	avtA	b3572	0	0	0.813	0.331	0.368	4052685	4053938	45	27.26086957	17.5	5	0.003987241	48	0.038277512	125	0.099681021	0.125199362	0.035885167	1251	50
S4154	malS	b3571	0	0	0.75	0.268	0.177	4054116	4056146	57	35.01724138	26	4	0.001969473	7	0.003446578	142	0.069916297	0.086656819	0.028064993	2028	38
S4155	bax	b3570	0	0	0.63	0.367	0.476	4056466	4057290	13	58.92857143	40.5	4	0.004848485	24	0.029090909	224	0.271515152	0.47030303	0.015757576	822	51
S4157	xylH	b3568	0	0	0.753	0.416	0.494	4058654	4059835	61	19.06451613	11.5	10	0.008460237	18	0.015228426	71	0.060067682	0.109137056	0.051607445	1179	35
S4158	xylG	b3567	0	0	0.802	0.398	0.422	4059813	4061354	78	19.51898734	11	25	0.016212711	50	0.032425422	109	0.070687419	0.121271077	0.050583658	1539	39
S4159	xylF	b3566	0	0	0.76	0.349	0.38	4061432	4062424	40	24.2195122	13	75	0.075528701	88	0.088620342	154	0.155085599	0.203423968	0.040281974	990	37
S4161	xylB	b3564	0	0	0.815	0.353	0.347	4064184	4065638	92	15.64516129	11	5	0.003436426	60	0.041237113	58	0.039862543	0.06185567	0.063230241	1452	76
S4162	yiaB	b3563	0	0	0.813	0.425	0.52	4065807	4066148	20	16.28571429	16	20	0.058479532	39	0.114035088	42	0.122807018	0.213450292	0.058479532	339	12
S4163	yiaA	b3562	0	0	0.743	0.407	0.587	4066194	4066631	26	16.22222222	14	29	0.066210046	31	0.070776256	49	0.111872146	0.152968037	0.059360731	435	44
S4164	yiaH	b3561	0	0	0.703	0.317	0.39	4066673	4067668	77	12.76923077	9.5	15	0.015060241	26	0.026104418	57	0.057228916	0.085341365	0.077309237	993	66
S4165	glyQ	b3560	1	1	0	0	0	4068237	4069148	0	909	909	909	1	909	1	909	1	1	0	909	153
S4166	glyS	b3559	1	1	0	0	0	4069158	4071227	0	2067	2067	2067	1	2067	1	2067	1	1	0	2067	153
S4171	gadW	b3515	0	0	0.83	0.325	0.343	4076000	4076728	25	28.03846154	20.5	2	0.002743484	11	0.015089163	104	0.14266118	0.205761317	0.034293553	726	37
S4172	gadX	b3516	0	0	0.815	0.36	0.448	4077096	4077920	28	28.44827586	10	27	0.032727273	59	0.071515152	115	0.139393939	0.216969697	0.033939394	822	21
S4173	gadA	b3517	0	0	0.761	0.368	0.457	4078290	4079690	79	17.5125	11	17	0.01213419	26	0.018558173	91	0.064953605	0.079229122	0.056388294	1398	48
S4174	yhjA	b3518	0	0	0.712	0.412	0.438	4079901	4081298	113	12.26315789	7	13	0.009298999	17	0.012160229	80	0.057224607	0.082260372	0.080829757	1395	88
S4179	cspA	b3556	0	0	0.796	0.259	0.322	4083892	4084104	1	106.5	106	31	0.145539906	210	1	181	0.849765258	1	0.004694836	210	59
S4181	yiaF	b3554	0	0	0.797	0.269	0.33	4084989	4085819	20	39.57142857	25	25	0.030084236	32	0.038507822	187	0.225030084	0.240673887	0.024067389	828	36
S4182	tiaE	b3553	0	0	0.782	0.287	0.343	4085869	4086843	33	28.67647059	26	46	0.047179487	86	0.088205128	105	0.107692308	0.157948718	0.033846154	972	91
S4184	bisC	b3551	0	0	0.8	0.371	0.433	4087814	4090093	71	31.66666667	25.5	27	0.011842105	28	0.012280702	139	0.060964912	0.075877193	0.031140351	2277	25
S4185	yiaC	b3550	0	0	0.763	0.339	0.414	4090062	4090502	8	49	49	49	0.111111111	131	0.297052154	116	0.263038549	0.37414966	0.01814059	438	59
S4186	tag	b3549	0	0	0.746	0.336	0.395	4090499	4091062	28	19.44827586	11	55	0.09751773	60	0.106382979	69	0.122340426	0.205673759	0.04964539	561	117
S4187	yhjY	b3548	0	0	0.821	0.315	0.319	4091220	4091918	28	24.10344828	24	31	0.04434907	55	0.078683834	69	0.098712446	0.135908441	0.040057225	696	22
S4188	yhjX	b3547	0	0	0.719	0.306	0.542	4092147	4093355	41	28.78571429	18.5	16	0.013234078	50	0.041356493	143	0.11827957	0.131513648	0.033912324	1206	75
S4191	dppA	b3544	0	0	0.723	0.348	0.341	4096282	4097889	52	30.33962264	28	28	0.017412935	34	0.021144279	109	0.06778607	0.105721393	0.032338308	1605	87
S4192	dppB	b3543	0	0	0.778	0.21	0.208	4098197	4099216	34	29.14285714	16	28	0.02745098	146	0.143137255	118	0.115686275	0.199019608	0.033333333	1017	77
S4193	dppC	b3542	0	0	0.772	0.421	0.362	4099226	4100128	32	27.36363636	21	32	0.035437431	33	0.03654485	101	0.111849391	0.19379845	0.035437431	900	84
S4194	dppD	b3541	0	0	0.823	0.272	0.282	4100139	4101122	32	29.81818182	23	7	0.007113821	31	0.031504065	157	0.159552846	0.216463415	0.032520325	981	67
S4195	dppF	b3540	0	0	0.742	0.34	0.274	4101119	4102123	32	30.45454545	19	32	0.031840796	43	0.04278607	147	0.146268657	0.164179104	0.031840796	1002	75
S4196	yhjV	b3539	0	0	0.82	0.252	0.275	4102153	4103424	77	16.30769231	10	11	0.008647799	25	0.019654088	74	0.058176101	0.095125786	0.060534591	1269	26
S4197	bcsG	b3538	0	0	0.764	0.324	0.396	4104577	4106256	45	36.52173913	23	8	0.004761905	15	0.008928571	160	0.095238095	0.148214286	0.026785714	1677	47
S4198	bcsF	b3537	0	0	0.782	0.371	0.404	4106253	4106444	6	27.42857143	24	40	0.208333333	64	0.333333333	55	0.286458333	0.333333333	0.03125	189	17
S4199	bcsE	b3536	0	0	0.823	0.266	0.143	4106441	4108012	77	20.15384615	12.5	1	0.000636132	10	0.006361323	83	0.052798982	0.075063613	0.048982188	1569	36
S4200	yhjR	b3535	0	0	0.809	0.349	0.398	4108285	4108473	7	23.625	15.5	20	0.105820106	25	0.132275132	51	0.26984127	0.328042328	0.037037037	186	19
S4203	bcsB	b3532	0	1	0	0	0	4111892	4114201	77	29.61538462	21	10	0.004329004	16	0.006926407	135	0.058441558	0.073160173	0.033333333	2307	45
S4204	bcsZ	b3531	0	0	0.75	0.424	0.549	4114208	4115314	54	20.12727273	15	44	0.039747064	54	0.048780488	69	0.062330623	0.112014453	0.048780488	1104	49
S4207	dctA	b3528	0	0	0.746	0.34	0.256	4119885	4121171	38	33	21	109	0.084693085	298	0.231546232	189	0.146853147	0.231546232	0.02952603	1284	89
S4208	yhjJ	b3527	0	0	0.778	0.203	0.135	4121392	4122888	55	26.73214286	15	1	0.000668003	21	0.014028056	125	0.083500334	0.110220441	0.036740147	1494	54
S4209	kdgK	b3526	0	0	0.765	0.342	0.239	4122984	4124132	36	31.05405405	23	25	0.02175805	46	0.040034813	117	0.101827676	0.151436031	0.031331593	1146	67
S4210	yhjH	b3525	0	0	0.775	0.298	0.318	4124145	4124912	19	38.4	19.5	11	0.014322917	30	0.0390625	207	0.26953125	0.41796875	0.024739583	765	27
S4211	yhjG	b3524	0	0	0.782	0.354	0.381	4124982	4127042	72	28.23287671	20	80	0.038816109	134	0.065016982	141	0.068413392	0.085395439	0.034934498	2058	73
S4212	yhjE	b3523	0	0	0.832	0.209	0.28	4127224	4128546	47	27.5625	21.5	13	0.009826153	29	0.021919879	113	0.085411943	0.106575964	0.035525321	1320	82
S4213	yhjD	b3522	0	0	0.831	0.359	0.52	4128957	4129970	36	27.40540541	17	104	0.102564103	145	0.142998028	183	0.180473373	0.197238659	0.035502959	1011	29
S4214	yhjC	b3521	0	0	0.756	0.287	0.316	4130019	4130990	38	24.92307692	17	37	0.038065844	59	0.060699588	109	0.112139918	0.154320988	0.03909465	969	101
S4215	yhjB	b3520	0	0	0.775	0.427	0.448	4131438	4132040	29	20.1	13	13	0.021558872	76	0.126036484	111	0.184079602	0.215588723	0.048092869	600	27
S4217	treF	b3519	0	0	0.73	0.326	0.346	4133529	4135178	50	32.35294118	20	31	0.018787879	73	0.044242424	176	0.106666667	0.143030303	0.03030303	1647	23
S4221	gadE	b3512	0	0	0.845	0.393	0.472	4137898	4138425	23	22	7	10	0.018939394	12	0.022727273	116	0.21969697	0.223484848	0.043560606	525	13
S4222	hdeD	b3511	0	0	0.868	0.376	0.475	4139224	4139796	28	19.75862069	14	29	0.05061082	40	0.069808028	92	0.160558464	0.211169284	0.04886562	570	29
S4223	hdeA	b3510	0	0	0.598	0.235	0.288	4140051	4140383	13	23.78571429	12	10	0.03003003	54	0.162162162	71	0.213213213	0.261261261	0.039039039	330	14
S4224	hdeB	b3509	0	0	0.846	0.342	0.38	4140487	4140825	10	30.81818182	17	51	0.150442478	53	0.156342183	107	0.315634218	0.365781711	0.029498525	336	26
S4226	yhiF	b3507	0	0	0.524	0.333	0.348	4141577	4142107	25	20.42307692	12.5	3	0.005649718	10	0.018832392	69	0.129943503	0.18079096	0.047080979	528	13
S4227	slp	b3506	0	0	0.744	0.285	0.326	4142263	4142862	35	16.66666667	11.5	16	0.026666667	25	0.041666667	83	0.138333333	0.185	0.058333333	597	22
S4232	arsR	b3501	0	0	0.774	0.439	0.514	4146620	4146964	6	49.28571429	36	43	0.124637681	79	0.228985507	150	0.434782609	0.460869565	0.017391304	342	87
S4233	arsB	b3502	0	0	0.794	0.397	0.451	4147018	4148307	47	26.875	18.5	44	0.034108527	61	0.047286822	132	0.102325581	0.195348837	0.036434109	1287	45
S4234	arsC	b3503	0	0	0.802	0.379	0.279	4148320	4148745	10	38.72727273	16	24	0.056338028	75	0.176056338	173	0.406103286	0.525821596	0.023474178	423	42
S4237	gor	b3500	0	0	0.423	0.346	0.498	4150511	4151863	16	79.58823529	56	37	0.027346637	93	0.068736142	286	0.211382114	0.294161123	0.011825573	1350	122
S4238	yhiR	b3499	0	0	0.807	0.382	0.436	4151935	4152777	17	46.83333333	28	31	0.036773428	42	0.049822064	186	0.220640569	0.270462633	0.020166074	840	127
S4239	prlC	b3498	0	0	0.79	0.303	0.354	4152980	4155022	35	56.75	36	12	0.005873715	13	0.006363191	291	0.142437592	0.186979931	0.017131669	2040	149
S4240	yhiQ	b3497	0	0	0.837	0.309	0.353	4155030	4155782	24	30.12	21	188	0.249667995	193	0.256308101	188	0.249667995	0.256308101	0.03187251	750	97
S4242	uspA	b3495	0	0	0.729	0.343	0.445	4157618	4158052	5	72.5	57	50	0.114942529	159	0.365517241	183	0.420689655	0.473563218	0.011494253	432	64
S4243	yhiO	b3494	0	0	0.703	0.347	0.431	4158446	4158781	10	30.54545455	21	1	0.00297619	28	0.083333333	155	0.461309524	0.488095238	0.029761905	333	34
S4244	pitA	b3493	0	0	0.753	0.75	0.799	4158852	4160351	1	750	749.5	1037	0.691333333	1497	1	1037	0.691333333	1	0.000666667	1497	105
S4245	yhiN	b3492	0	0	0.82	0.41	0.493	4160583	4161782	38	30.76923077	17	7	0.005833333	71	0.059166667	115	0.095833333	0.141666667	0.031666667	1197	128
S4259	yhiJ	b3488	0	0	0.796	0.345	0.402	4176769	4178391	38	41.61538462	26	12	0.007393715	59	0.036352434	178	0.109673444	0.151571165	0.023413432	1620	18
S4260	yhiI	b3487	0	0	0.847	0.296	0.509	4178757	4179824	25	41.07692308	35	36	0.033707865	65	0.060861423	127	0.118913858	0.193820225	0.02340824	1065	57
S4261	rbbA	b3486	0	0	0.788	0.385	0.458	4179821	4182556	87	31.09090909	21	13	0.004751462	101	0.036915205	188	0.06871345	0.084795322	0.031798246	2733	55
S4262	yhhJ	b3485	0	0	0.873	0.346	0.347	4182556	4183680	22	48.91304348	36	76	0.067555556	99	0.088	138	0.122666667	0.194666667	0.019555556	1122	53
S4264	nikR	b3481	0	0	0.803	0.377	0.499	4184490	4184891	18	21.15789474	13	8	0.019900498	21	0.052238806	69	0.171641791	0.303482587	0.044776119	399	28
S4265	nikE	b3480	0	0	0.633	0.281	0.322	4184897	4185703	23	33.625	15.5	39	0.048327138	40	0.049566295	138	0.171003717	0.252788104	0.02850062	804	15
S4266	nikD	b3479	0	0	0.751	0.299	0.385	4185700	4186464	23	31.875	26	47	0.061437908	49	0.064052288	107	0.139869281	0.196078431	0.030065359	762	14
S4267	nikC	b3478	0	0	0.794	0.231	0.209	4186464	4187297	22	36.26086957	32	5	0.005995204	89	0.106714628	132	0.158273381	0.169064748	0.026378897	831	19
S4268	nikB	b3477	0	0	0.794	0.33	0.399	4187294	4188238	34	27	17	3	0.003174603	29	0.030687831	80	0.084656085	0.155555556	0.035978836	942	18
S4269	nikA	b3476	0	0	0.712	0.279	0.182	4188238	4189812	73	21.28378378	11	4	0.002539683	59	0.037460317	92	0.058412698	0.065396825	0.046349206	1572	20
S4270	acpT	b3475	0	0	0.777	0.374	0.428	4189923	4190510	18	30.94736842	26	51	0.086734694	52	0.088435374	94	0.159863946	0.285714286	0.030612245	585	79
S4271	yhhT	b3474	0	0	0.818	0.28	0.343	4190565	4191614	30	33.87096774	27	26	0.024761905	37	0.035238095	131	0.124761905	0.159047619	0.028571429	1047	27
S4274	yhhQ	b3471	0	1	0	0	0	4193599	4194264	19	33.3	22	10	0.015015015	89	0.133633634	104	0.156156156	0.228228228	0.028528529	663	83
S4275	yhhP	b3470	0	0	0.707	0.126	0.125	4194485	4194730	4	49.2	5	1	0.004065041	160	0.650406504	159	0.646341463	0.967479675	0.016260163	243	124
S4276	zntA	b3469	0	0	0.783	0.302	0.356	4194832	4197030	56	38.57894737	24	8	0.003638017	19	0.008640291	177	0.080491132	0.122328331	0.025466121	2196	91
S4277	yhhN	b3468	0	0	0.904	0.369	0.458	4197104	4197730	19	31.35	27	7	0.011164274	36	0.057416268	103	0.164274322	0.267942584	0.03030303	624	43
S4278	yhhM	b3467	0	0	0.773	0.279	0.378	4197871	4198230	7	45	27	183	0.508333333	199	0.552777778	183	0.508333333	0.552777778	0.019444444	357	34
S4279	yhhL	b3466	0	0	0.816	0.289	0.309	4198233	4198502	5	45	33.5	134	0.496296296	179	0.662962963	134	0.496296296	0.662962963	0.018518519	267	51
S4280	yhhF	b3465	0	0	0.554	0.334	0.411	4198492	4199088	9	59.7	53.5	51	0.085427136	141	0.236180905	101	0.169179229	0.308207705	0.015075377	594	151
S4281	ftsY	b3464	1	1	0	0	0	4199238	4200734	0	1494	1494	1494	1	1494	1	1494	1	1	0	1494	151
S4282	ftsE	b3463	1	1	0	0	0	4200737	4201405	0	666	666	666	1	666	1	666	1	1	0	666	105
S4283	ftsX	b3462	1	1	0	0	0	4201398	4202456	0	1056	1056	1056	1	1056	1	1056	1	1	0	1056	106
S4284	rpoH	b3461	1	1	0	0	0	4202701	4203555	0	852	852	852	1	852	1	852	1	1	0	852	152
S4285	livJ	b3460	0	0	0.846	0.291	0.435	4203769	4204929	57	20.01724138	12.5	69	0.059431525	131	0.112833764	90	0.07751938	0.112833764	0.049095607	1158	47
S4286	yhhK	b3459	0	0	0.82	0.014	0.076	4205128	4205511	16	22.58823529	10	41	0.106770833	46	0.119791667	113	0.294270833	0.3828125	0.041666667	381	29
S4287	livK	b3458	0	0	0.778	0.348	0.366	4205935	4207044	47	23.125	19.5	54	0.048648649	75	0.067567568	92	0.082882883	0.1	0.042342342	1107	61
S4288	livH	b3457	0	0	0.783	0.383	0.363	4207092	4208018	33	27.26470588	18	11	0.011866235	34	0.036677454	116	0.125134844	0.165048544	0.035598706	924	88
S4289	livM	b3456	0	0	0.75	0.26	0.248	4208015	4209292	56	22.42105263	15	85	0.066510172	88	0.06885759	85	0.066510172	0.097809077	0.043818466	1275	87
S4290	livG	b3455	0	0	0.745	0.316	0.278	4209289	4210056	24	30.72	27	47	0.061197917	48	0.0625	83	0.108072917	0.135416667	0.03125	765	86
S4291	livF	b3454	0	0	0.849	0.397	0.555	4210058	4210771	17	39.66666667	25.5	56	0.078431373	73	0.102240896	164	0.229691877	0.264705882	0.023809524	711	88
S4292	ugpB	b3453	0	0	0.785	0.394	0.509	4211168	4212484	31	41.15625	24	21	0.01594533	34	0.025816249	140	0.106302202	0.142748671	0.023538345	1314	73
S4293	ugpA	b3452	0	0	0.783	0.368	0.452	4212582	4213469	27	31.71428571	22	19	0.021396396	30	0.033783784	156	0.175675676	0.191441441	0.030405405	885	72
S4294	ugpE	b3451	0	0	0.819	0.27	0.218	4213466	4214311	21	38.45454545	25.5	43	0.050827423	120	0.141843972	201	0.237588652	0.372340426	0.024822695	843	66
S4296	ugpQ	b3449	0	0	0.858	0.382	0.542	4215300	4216043	14	49.6	48	48	0.064516129	76	0.102150538	157	0.211021505	0.353494624	0.018817204	741	118
S4297	yhhA	b3448	0	0	0.784	0.391	0.488	4216030	4216470	11	36.75	23	4	0.009070295	125	0.283446712	121	0.274376417	0.321995465	0.024943311	438	18
S4298	ggt	b3447	0	0	0.785	0.251	0.257	4216590	4218332	60	28.57377049	18	13	0.007458405	21	0.012048193	96	0.055077453	0.086632243	0.034423408	1740	127
S4299	yhhY	b3441	0	0	0.915	0.307	0.312	4218391	4218879	18	25.73684211	23	1	0.00204499	37	0.075664622	85	0.173824131	0.251533742	0.036809816	486	62
S4300	yhhX	b3440	0	0	0.946	0.274	0.289	4219212	4220249	26	38.44444444	23	31	0.029865125	41	0.039499037	159	0.153179191	0.191714836	0.02504817	1035	28
S4301	yhhW	b3439	0	0	0.87	0.455	0.557	4220372	4221067	24	27.84	19	96	0.137931034	105	0.150862069	108	0.155172414	0.191091954	0.034482759	693	129
S4302	gntR	b3438	0	0	0.752	0.297	0.351	4221348	4222286	24	37.56	21	4	0.004259851	26	0.027689031	175	0.186368477	0.247071353	0.025559105	936	74
S4304	gntU	b4476	0	0	0.884	0.272	0.306	4223019	4224296	36	34.54054054	25	7	0.005477308	8	0.006259781	141	0.110328638	0.151799687	0.028169014	1275	27
S4306	yhgN	b3434	0	0	0.743	0.238	0.248	4224353	4224946	13	42.42857143	38	59	0.099326599	77	0.12962963	107	0.18013468	0.234006734	0.021885522	591	82
S4307	asd	b3433	1	1	0	0	0	4225138	4226241	0	1101	1101	1101	1	1101	1	1101	1	1	0	1101	120
S4308	glgB	b3432	0	0	0.746	0.284	0.318	4226514	4228700	66	32.64179104	18	1	0.000457247	37	0.016918153	283	0.129401006	0.17741198	0.030178326	2184	113
S4309	glgX	b3431	0	0	0.791	0.401	0.498	4228697	4230670	60	32.36065574	22	22	0.011144883	52	0.026342452	149	0.075481256	0.08662614	0.030395137	1971	106
S4310	glgC	b3430	0	0	0.8	0.304	0.327	4230688	4231983	38	33.23076923	20	32	0.024691358	82	0.063271605	138	0.106481481	0.12654321	0.029320988	1293	77
S4311	glgA	b3429	0	0	0.779	0.365	0.38	4231983	4233416	34	40.97142857	26	5	0.00348675	37	0.025801953	123	0.085774059	0.153417015	0.023709902	1431	99
S4312	glgP	b3428	0	0	0.7	0.403	0.467	4233435	4235882	58	41.49152542	24	5	0.002042484	31	0.012663399	244	0.099673203	0.129493464	0.02369281	2445	64
S4316	glpD	b3426	0	0	0.73	0.421	0.675	4237934	4239412	32	44.81818182	30	22	0.014874915	61	0.041244084	214	0.14469236	0.200135227	0.021636241	1476	119
S4317	glpE	b3425	0	0	0.765	0.309	0.293	4239630	4239956	13	23.35714286	16	59	0.180428135	98	0.29969419	59	0.180428135	0.29969419	0.039755352	324	87
S4318	glpG	b3424	0	0	0.79	0.307	0.296	4240007	4240831	20	39.28571429	39	58	0.07030303	101	0.122424242	77	0.093333333	0.140606061	0.024242424	822	90
S4319	glpR	b3423	0	0	0.776	0.328	0.381	4240848	4241606	13	54.21428571	33.5	38	0.050065876	51	0.067193676	205	0.270092227	0.490118577	0.0171278	756	93
S4320	rtcR	b3422	0	0	0.806	0.268	0.497	4241588	4243186	72	21.90410959	11	90	0.056285178	132	0.082551595	152	0.095059412	0.116948093	0.045028143	1596	31
S4321	rtcB	b3421	0	0	0.806	0.224	0.227	4243367	4244593	64	18.87692308	11	16	0.013039935	24	0.019559902	103	0.08394458	0.115729421	0.052159739	1224	64
S4325	malP	b3417	0	0	0.748	0.453	0.61	4248973	4251366	80	29.55555556	21	58	0.024227235	225	0.093984962	167	0.069757728	0.093984962	0.033416876	2391	54
S4326	malQ	b3416	0	0	0.816	0.325	0.323	4251376	4253460	70	29.36619718	25	40	0.019184652	82	0.039328537	135	0.064748201	0.079616307	0.033573141	2082	107
S4327	gntT	b3415	0	0	0.747	0.22	0.158	4253505	4254821	43	29.93181818	22.5	11	0.008352316	19	0.014426727	175	0.132877752	0.160971906	0.032649962	1314	60
S4328	gntY	b3414	0	0	0.698	0.307	0.435	4255182	4255757	2	192	150	352	0.611111111	502	0.871527778	352	0.611111111	0.871527778	0.003472222	573	97
S4329	bioH	b3412	0	0	0.839	0.04	0.035	4256537	4257325	30	25.4516129	13	1	0.001267427	38	0.048162231	114	0.144486692	0.24207858	0.038022814	786	121
S4333	yhgA	b3411	0	0	0.761	0.311	0.304	4259355	4260242	54	16.14545455	9	3	0.003378378	4	0.004504505	161	0.181306306	0.21509009	0.060810811	885	25
S4334	yhgG	b3410	0	0	0.794	0.254	0.28	4260445	4260681	4	47.4	38	30	0.126582278	48	0.202531646	88	0.371308017	0.53164557	0.016877637	234	28
S4335	feoB	b3409	0	0	0.869	0.231	0.223	4260681	4263002	66	34.65671642	22	24	0.010335917	215	0.092592593	329	0.1416882	0.151593454	0.028423773	2319	97
S4336	feoA	b3408	0	0	0.818	0.297	0.247	4263019	4263246	9	22.8	14.5	64	0.280701754	70	0.307017544	64	0.280701754	0.442982456	0.039473684	225	61
S4337	yhgF	b3407	0	0	0.744	0.398	0.444	4263684	4265906	51	42.75	25.5	4	0.00179937	87	0.039136302	244	0.109761583	0.151147099	0.02294197	2220	135
S4339	ompR	b3405	0	0	0.711	0.34	0.358	4266806	4267525	0	717	717	717	1	717	1	717	1	1	0	717	111
S4340	envZ	b3404	0	0	0.814	0.259	0.283	4267522	4268874	12	104.0769231	82	198	0.146341463	432	0.319290466	234	0.172949002	0.319290466	0.00886918	1350	102
S4341	pck	b3403	0	0	0.722	0.366	0.379	4268950	4270572	45	35.2826087	23.5	21	0.012939002	25	0.015403574	213	0.131238447	0.153419593	0.027726433	1620	82
S4342	yhgE	b3402	0	0	0.631	0.346	0.353	4270951	4272702	49	35.04	20.5	8	0.00456621	14	0.007990868	188	0.107305936	0.159817352	0.027968037	1749	26
S4343	hslO	b3401	0	0	0.781	0.284	0.284	4272846	4273715	4	174	70	343	0.394252874	365	0.41954023	386	0.443678161	0.498850575	0.004597701	867	132
S4344	hslR	b3400	0	0	0.719	0.341	0.378	4273740	4274141	14	26.8	19	32	0.07960199	33	0.082089552	74	0.184079602	0.338308458	0.034825871	399	132
S4345	yrfG	b3399	0	0	0.549	0.236	0.536	4274152	4274865	19	35.7	33.5	15	0.021008403	21	0.029411765	107	0.149859944	0.257703081	0.026610644	711	66
S4346	yrfF	b3398	1	1	0	0	0	4274885	4277020	1	1068	1067.5	2135	0.999531835	2133	1	2135	0.999531835	1	0.000468165	2133	29
S4347	nudE	b3397	0	0	0.732	0.353	0.39	4277340	4277900	18	29.52631579	26	13	0.023172906	47	0.083778966	70	0.124777184	0.199643494	0.032085561	558	88
S4349	yrfD	b3395	0	0	0.671	0.325	0.362	4280710	4281516	13	57.64285714	49	145	0.179677819	179	0.22180917	161	0.199504337	0.273853779	0.016109046	804	28
S4350	yrfC	b3394	0	0	0.787	0.394	0.492	4281516	4282055	9	54	43	39	0.072222222	66	0.122222222	131	0.242592593	0.424074074	0.016666667	537	26
S4351	yrfB	b3393	0	0	0.812	0.378	0.447	4282039	4282479	7	55.125	45	29	0.065759637	80	0.181405896	184	0.41723356	0.560090703	0.015873016	438	18
S4353	hofQ	b3391	0	0	0.873	0.306	0.315	4282787	4284025	49	24.78	20	31	0.025020178	37	0.029862793	93	0.075060533	0.094430993	0.039548023	1236	141
S4355	aroB	b3389	0	0	0.499	0.01	0.032	4285004	4286092	1	544.5	544	431	0.395775941	1086	1	657	0.603305785	1	0.000918274	1086	152
S4356	damX	b3388	0	0	0.906	0.325	0.34	4286184	4287476	11	107.75	66	25	0.01933488	31	0.023975251	438	0.3387471	0.392884764	0.008507347	1290	57
S4357	dam	b3387	0	0	0.416	0.192	0.144	4287583	4288419	0	834	834	834	1	834	1	834	1	1	0	834	80
S4358	rpe	b3386	0	0	0.602	0.347	0.335	4288437	4289114	1	339	338.5	304	0.448377581	675	1	373	0.550147493	1	0.001474926	675	153
S4359	gph	b3385	0	0	0.787	0.339	0.421	4289107	4289865	10	69	54	19	0.025032938	179	0.235836627	192	0.252964427	0.463768116	0.013175231	756	141
S4360	trpS	b3384	1	1	0	0	0	4289858	4290862	0	1002	1002	1002	1	1002	1	1002	1	1	0	1002	153
S4361	yhfZ	b3383	0	0	0.661	0.495	0.682	4291351	4292037	17	38.16666667	36.5	55	0.080058224	61	0.088791849	90	0.131004367	0.184861718	0.024745269	684	19
S4362	yhfY	b3382	0	0	0.819	0.34	0.356	4292012	4292416	11	33.75	27	6	0.014814815	51	0.125925926	116	0.286419753	0.335802469	0.027160494	402	19
S4363	yhfX	b3381	0	0	0.772	0.278	0.361	4292500	4293663	39	29.1	18.5	21	0.018041237	27	0.023195876	87	0.074742268	0.149484536	0.033505155	1161	13
S4364	yhfW	b3380	0	0	0.867	0.274	0.295	4293664	4294890	26	45.44444444	34	56	0.045639772	133	0.108394458	214	0.174409128	0.230643847	0.021189894	1224	13
S4365	php	b3379	0	0	0.824	0.33	0.369	4294887	4295765	16	51.70588235	45	18	0.020477816	78	0.088737201	163	0.185437998	0.246871445	0.018202503	876	23
S4366	yhfU	b3378	0	0	0.811	0.373	0.396	4295737	4296129	14	26.2	22	51	0.129770992	62	0.157760814	51	0.129770992	0.223918575	0.03562341	390	13
S4367	yhfT	b3377	0	0	0.785	0.371	0.512	4296141	4297445	41	31.07142857	23	33	0.025287356	37	0.02835249	112	0.085823755	0.11954023	0.031417625	1302	13
S4368	yhfS	b3376	0	0	0.768	0.322	0.194	4297457	4298542	33	31.94117647	16.5	26	0.023941068	53	0.048802947	140	0.128913444	0.152854512	0.03038674	1083	11
S4369	frlR	b3375	0	0	0.788	0.466	0.691	4298702	4299499	17	44.33333333	43	59	0.073934837	139	0.174185464	116	0.145363409	0.191729323	0.021303258	795	40
S4370	frlD	b3374	0	0	0.84	0.306	0.312	4299533	4300318	26	29.11111111	29	1	0.001272265	6	0.007633588	91	0.115776081	0.174300254	0.03307888	783	56
S4371	frlC	b4474	0	0	0.722	0.319	0.394	4300315	4301145	19	41.55	34	35	0.04211793	53	0.06377858	117	0.140794224	0.199759326	0.022864019	828	9
S4375	yhfL	b3369	0	0	0.807	0.286	0.331	4303870	4304037	18	8.842105263	5	1	0.005952381	15	0.089285714	38	0.226190476	0.238095238	0.107142857	165	17
S4376	cysG	b3368	0	0	0.738	0.01	0.013	4304284	4305657	58	23.28813559	13	11	0.008005822	12	0.008733624	125	0.090975255	0.134643377	0.042212518	1371	110
S4377	nirC	b3367	0	0	0.789	0.278	0.32	4305676	4306230	23	23.125	17	60	0.108108108	67	0.120720721	63	0.113513514	0.153153153	0.041441441	552	30
S4378	nirD	b3366	0	0	0.811	0.35	0.402	4306608	4306934	4	65.4	61	2	0.006116208	13	0.039755352	177	0.541284404	0.770642202	0.012232416	324	86
S4379	nirB	b3365	0	0	0.819	0.354	0.448	4306931	4309474	79	31.8	27	129	0.050707547	139	0.054638365	140	0.055031447	0.067216981	0.031053459	2541	104
S4380	tsgA	b3364	0	0	0.697	0.293	0.339	4309736	4310917	34	33.77142857	26	72	0.060913706	78	0.065989848	132	0.111675127	0.220812183	0.028764805	1179	36
S4381	ppiA	b3363	0	0	0.764	0.255	0.269	4311188	4311769	6	83.14285714	60	29	0.049828179	89	0.152920962	259	0.445017182	0.541237113	0.010309278	579	41
S4382	yhfG	b3362	0	0	0.733	0.318	0.357	4311874	4312041	6	24	24	40	0.238095238	64	0.380952381	42	0.25	0.380952381	0.035714286	165	16
S4383	fic	b3361	0	0	0.694	0.345	0.35	4312031	4312633	17	33.5	22	17	0.028192371	58	0.096185738	133	0.220563847	0.306799337	0.028192371	600	41
S4384	pabA	b3360	0	0	0.816	0.061	0.093	4312665	4313228	10	51.27272727	34	44	0.078014184	67	0.118794326	198	0.35106383	0.45035461	0.017730496	561	140
S4385	argD	b3359	0	0	0.783	0.339	0.311	4313314	4314534	32	37	22	91	0.074529075	99	0.081081081	157	0.128583129	0.191646192	0.026208026	1218	71
S4386	yhfK	b3358	0	0	0.823	0.467	0.429	4314601	4316691	59	34.85	25	26	0.012434242	135	0.06456241	149	0.071257771	0.097082736	0.028216165	2088	27
S4387	crp	b3357	0	0	0.341	0.402	0.306	4316742	4317374	0	630	630	630	1	630	1	630	1	1	0	630	117
S4388	yhfA	b3356	0	0	0.796	0.25	0.29	4317676	4318080	16	23.82352941	19	11	0.027160494	34	0.083950617	56	0.138271605	0.209876543	0.039506173	402	110
S4389	prkB	b3355	0	0	0.816	0.383	0.463	4318135	4319004	19	43.5	32.5	31	0.035632184	58	0.066666667	196	0.225287356	0.291954023	0.02183908	867	71
S4390	yheU	b3354	0	0	0.802	0.383	0.432	4319058	4319276	6	31.28571429	26	22	0.100456621	57	0.260273973	82	0.374429224	0.493150685	0.02739726	216	62
S4391	yheT	b3353	0	0	0.776	0.281	0.448	4319270	4320292	29	34.1	31.5	44	0.043010753	73	0.071358749	98	0.095796676	0.156402737	0.028347996	1020	114
S4392	yheS	b3352	0	0	0.823	0.319	0.213	4320292	4322205	39	47.85	43	5	0.00261233	14	0.007314525	158	0.082549634	0.123301985	0.020376176	1911	136
S4393	kefG	b3351	0	0	0.781	0.351	0.468	4322336	4322887	19	27.6	18.5	25	0.045289855	83	0.150362319	130	0.235507246	0.244565217	0.03442029	549	58
S4394	kefB	b3350	0	0	0.787	0.255	0.31	4322963	4324624	53	30.77777778	20	261	0.157039711	313	0.188327316	261	0.157039711	0.188327316	0.03188929	1659	87
S4395	slyD	b3349	0	0	0.752	0.378	0.409	4324929	4325519	7	73.875	62.5	36	0.060913706	142	0.240270728	212	0.358714044	0.480541455	0.011844332	588	128
S4396	slyX	b3348	0	0	0.823	0.241	0.155	4325568	4325786	1	109.5	109	218	0.99543379	216	1	218	0.99543379	1	0.00456621	216	79
S4397	fkpA	b3347	0	0	0.68	0.217	0.101	4326007	4326819	8	90.33333333	51	51	0.062730627	83	0.102091021	293	0.360393604	0.419434194	0.009840098	810	61
S4398	yheO	b3346	0	0	0.854	0.345	0.405	4326986	4327708	7	90.375	64.5	297	0.410788382	428	0.59197787	297	0.410788382	0.59197787	0.009681881	720	77
S4399	yheN	b3345	0	0	0.659	0.384	0.467	4327708	4328094	0	384	384	384	1	384	1	384	1	1	0	384	86
S4400	yheM	b3344	0	0	0.664	0.368	0.454	4328094	4328453	0	357	357	357	1	357	1	357	1	1	0	357	80
S4401	yheL	b3343	0	0	0.67	0.384	0.483	4328461	4328748	1	144	143.5	1	0.003472222	285	1	286	0.993055556	1	0.003472222	285	63
S4402	rpsL	b3342	1	1	0	0	0	4328874	4329248	0	372	372	372	1	372	1	372	1	1	0	372	153
S4403	rpsG	b3341	1	1	0	0	0	4329345	4329815	0	468	468	468	1	468	1	468	1	1	0	468	153
S4404	fusA	b3340	1	1	0	0	0	4330060	4332027	0	1965	1965	1965	1	1965	1	1965	1	1	0	1965	153
S4405	tufA	b3339	0	0	0.721	0.37	0.422	4332098	4333282	2	395	189	23	0.019409283	212	0.178902954	972	0.820253165	0.979746835	0.001687764	1182	107
S4406	bfd	b3337	0	0	0.741	0.212	0.263	4333465	4333659	3	48.75	38	114	0.584615385	118	0.605128205	114	0.584615385	0.605128205	0.015384615	192	96
S4407	bfr	b3336	0	0	0.75	0.246	0.267	4333732	4334208	3	119.25	95	105	0.220125786	171	0.358490566	220	0.461215933	0.639412998	0.006289308	474	127
S4409	rpsJ	b3321	1	1	0	0	0	4335051	4335362	0	309	309	309	1	309	1	309	1	1	0	309	152
S4410	rplC	b3320	1	1	0	0	0	4335395	4336024	0	627	627	627	1	627	1	627	1	1	0	627	153
S4411	rplD	b3319	1	1	0	0	0	4336035	4336640	0	603	603	603	1	603	1	603	1	1	0	603	153
S4412	rplW	b3318	1	1	0	0	0	4336637	4336939	0	300	300	300	1	300	1	300	1	1	0	300	151
S4413	rplB	b3317	1	1	0	0	0	4336957	4337778	0	819	819	819	1	819	1	819	1	1	0	819	153
S4414	rpsS	b3316	1	1	0	0	0	4337795	4338073	0	276	276	276	1	276	1	276	1	1	0	276	149
S4415	rplV	b3315	1	1	0	0	0	4338088	4338420	0	330	330	330	1	330	1	330	1	1	0	330	152
S4416	rpsC	b3314	1	1	0	0	0	4338438	4339139	0	699	699	699	1	699	1	699	1	1	0	699	153
S4417	rplP	b3313	1	1	0	0	0	4339152	4339562	0	408	408	408	1	408	1	408	1	1	0	408	153
S4418	rpmC	b3312	1	1	0	0	0	4339562	4339753	0	189	189	189	1	189	1	189	1	1	0	189	150
S4419	rpsQ	b3311	1	1	0	0	0	4339753	4340007	0	252	252	252	1	252	1	252	1	1	0	252	152
S4420	rplN	b3310	1	1	0	0	0	4340172	4340543	0	369	369	369	1	369	1	369	1	1	0	369	151
S4421	rplX	b3309	1	1	0	0	0	4340554	4340868	0	312	312	312	1	312	1	312	1	1	0	312	152
S4422	rplE	b3308	1	1	0	0	0	4340883	4341422	0	537	537	537	1	537	1	537	1	1	0	537	152
S4423	rpsN	b3307	1	1	0	0	0	4341437	4341742	0	303	303	303	1	303	1	303	1	1	0	303	153
S4424	rpsH	b3306	1	1	0	0	0	4341776	4342168	0	390	390	390	1	390	1	390	1	1	0	390	152
S4425	rplF	b3305	1	1	0	0	0	4342181	4342714	0	531	531	531	1	531	1	531	1	1	0	531	153
S4426	rplR	b3304	1	1	0	0	0	4342724	4343077	0	351	351	351	1	351	1	351	1	1	0	351	153
S4427	rpsE	b3303	1	1	0	0	0	4343092	4343595	0	501	501	501	1	501	1	501	1	1	0	501	153
S4428	rpmD	b3302	1	1	0	0	0	4343599	4343778	0	177	177	177	1	177	1	177	1	1	0	177	149
S4429	rplO	b3301	1	1	0	0	0	4343782	4344216	0	432	432	432	1	432	1	432	1	1	0	432	153
S4430	secY	b3300	1	1	0	0	0	4344224	4345555	0	1329	1329	1329	1	1329	1	1329	1	1	0	1329	153
S4431	rpmJ	b3299	0	0	0.26	0.283	0.308	4345587	4345703	0	114	114	114	1	114	1	114	1	1	0	114	115
S4432	rpsM	b3298	1	1	0	0	0	4345850	4346206	0	354	354	354	1	354	1	354	1	1	0	354	152
S4433	rpsK	b3297	1	1	0	0	0	4346223	4346612	0	387	387	387	1	387	1	387	1	1	0	387	152
S4434	rpsD	b3296	1	1	0	0	0	4346646	4347266	0	618	618	618	1	618	1	618	1	1	0	618	153
S4435	rpoA	b3295	1	1	0	0	0	4347292	4348281	0	987	987	987	1	987	1	987	1	1	0	987	153
S4436	rplQ	b3294	1	1	0	0	0	4348322	4348705	0	381	381	381	1	381	1	381	1	1	0	381	153
S4444	yjiH	b4330	0	0	0.657	0.395	0.484	4354062	4354757	26	25.77777778	17	5	0.007183908	16	0.022988506	69	0.099137931	0.179597701	0.037356322	693	24
S4445	yjiG	b4329	0	0	0.782	0.388	0.444	4354754	4355215	20	22	13	149	0.322510823	195	0.422077922	149	0.322510823	0.422077922	0.043290043	459	52
S4446	iadA	b4328	0	0	0.832	0.388	0.431	4355228	4356400	33	34.5	25	11	0.009377664	21	0.017902813	113	0.096334186	0.124467178	0.028132992	1170	54
S4447	yjiE	b4327	0	0	0.813	0.289	0.184	4356465	4357376	29	30.4	27.5	72	0.078947368	121	0.132675439	86	0.094298246	0.137061404	0.031798246	909	63
S4448	yjiD	b4326	0	0	0.773	0.291	0.323	4357369	4357770	7	50.25	20	142	0.353233831	227	0.564676617	142	0.353233831	0.564676617	0.017412935	399	32
S4452	uxuR	b4324	0	0	0.821	0.312	0.355	4360182	4360955	31	24.1875	8.5	3	0.003875969	22	0.028423773	133	0.171834625	0.202842377	0.04005168	771	58
S4453	uxuB	b4323	0	0	0.698	0.261	0.16	4361170	4362630	52	27.56603774	21	69	0.047227926	80	0.054757016	114	0.078028747	0.099931554	0.03559206	1458	46
S4454	uxuA	b4322	0	0	0.657	0.215	0.258	4362711	4363895	28	40.86206897	26	17	0.014345992	19	0.016033755	158	0.133333333	0.182278481	0.023628692	1182	45
S4455	gntP	b4321	0	0	0.661	0.261	0.276	4364235	4365578	43	30.54545455	21	7	0.005208333	28	0.020833333	98	0.072916667	0.102678571	0.031994048	1341	16
S4456	fimH	b4320	0	0	0.563	0.175	0.309	4365829	4366731	35	25.08333333	17.5	20	0.022148394	45	0.049833887	78	0.086378738	0.125138427	0.03875969	900	14
S4457	fimG	b4319	0	0	0.786	0.377	0.569	4366751	4367254	23	21	16.5	4	0.007936508	20	0.03968254	118	0.234126984	0.291666667	0.045634921	501	15
S4458	fimF	b4318	0	0	0.582	0.245	0.252	4367267	4367797	19	26.55	16.5	25	0.047080979	40	0.075329567	109	0.20527307	0.242937853	0.035781544	528	31
S4463	fimC	b4316	0	0	0.54	0.216	0.157	4371286	4372011	58	12.30508475	7	26	0.035812672	27	0.037190083	59	0.081267218	0.108815427	0.079889807	723	21
S4464	fimI	b4315	0	0	0.949	0.303	0.354	4372048	4372686	66	9.537313433	6	19	0.029733959	25	0.039123631	52	0.081377152	0.112676056	0.103286385	636	13
S4465	fimA	b4314	0	0	0.512	0.288	0.285	4372652	4373200	32	16.63636364	10	0	0	7	0.012750455	85	0.154826958	0.174863388	0.058287796	546	48
S4466	fimE	b4313	0	0	0.89	0.295	0.532	4373681	4374277	44	13.26666667	7	66	0.110552764	67	0.112227806	66	0.110552764	0.169179229	0.073701843	594	16
S4467	fimB	b4312	0	0	0.584	0.314	0.399	4374872	4375357	19	24.3	11	7	0.014403292	14	0.028806584	145	0.298353909	0.339506173	0.03909465	483	20
S4468	yjhA	b4311	0	0	0.802	0.336	0.398	4376979	4377527	32	16.63636364	10	41	0.074681239	42	0.076502732	54	0.098360656	0.143897996	0.058287796	546	31
S4469	yjhT	b4310	0	0	0.605	0.26	0.442	4377439	4378653	84	14.29411765	9	5	0.004115226	15	0.012345679	89	0.073251029	0.141563786	0.069135802	1212	39
S4470	yjhS	b4309	0	0	0.549	0.296	0.311	4378940	4379698	33	22.32352941	16.5	26	0.034255599	43	0.056653491	66	0.086956522	0.155467721	0.043478261	756	20
S4486	yjgB	b4269	0	0	0.756	0.26	0.298	4388582	4389643	39	26.55	13.5	188	0.177024482	236	0.222222222	188	0.177024482	0.222222222	0.036723164	1059	28
S4487	yjgR	b4263	0	0	0.737	0.375	0.449	4389772	4391286	58	25.6779661	19	1	0.000660066	13	0.008580858	92	0.060726073	0.119471947	0.038283828	1512	81
[truncated: 21,357 more chars]
