# Supplementary material for: Combining Shigella Tn-seq data with gold-standard E. coli gene deletion data suggests rare transitions between essential and non-essential gene functionality
Source: BMC Microbiol. 2016 Sep 6;16(1):203. doi: 10.1186/s12866-016-0818-0 (PMC5011829; doi:10.1186/s12866-016-0818-0)
Supplement: Additional file 5: Table S4. — Table listing tRNA genes and the number of insertions in each. (TXT 1 kb) [file 12866_2016_818_MOESM5_ESM.txt]

gene	product	total number of insertions
S4071	tRNA-Sec	7
S2561	tRNA-Arg	3
S2864	tRNA-Ile	3
S0711	tRNA-Arg	2
S0728	tRNA-Arg	2
S1662	tRNA-Arg	2
S0730	tRNA-Gly	2
S2147	tRNA-Ser	2
S2137	tRNA-Thr	2
S1984	tRNA-Arg	1
S0713	tRNA-Gly	1
S1982	tRNA-Gly	1
S2137a	tRNA-Gly	1
S0727	tRNA-Ile	1
S1663	tRNA-Ile	1
S3887	tRNA-Leu	1
S4671	tRNA-Leu	1
S4672	tRNA-Leu	1
S4673	tRNA-Leu	1
S3024	tRNA-Met	1
S4555	tRNA-Phe	1
S0883	tRNA-Ser	1
S1099	tRNA-Ser	1
S0315	tRNA-Thr	1
S0566	tRNA-Val	1
S0196	tRNA-Ala	0
S2601	tRNA-Ala	0
S2602	tRNA-Ala	0
S3532	tRNA-Ala	0
S3823	tRNA-Ala	0
S0474	tRNA-Arg	0
S2905	tRNA-Arg	0
S2906	tRNA-Arg	0
S2907	tRNA-Arg	0
S2908	tRNA-Arg	0
S3889	tRNA-Arg	0
S2149	tRNA-Asn	0
S2162	tRNA-Asn	0
S2164	tRNA-Asn	0
S2167	tRNA-Asn	0
S0199	tRNA-Asp	0
S0210	tRNA-Asp	0
S3924	tRNA-Asp	0
S2049	tRNA-Cys	0
S0634	tRNA-Gln	0
S0636	tRNA-Gln	0
S0639	tRNA-Gln	0
S0640	tRNA-Gln	0
S2825	tRNA-Glu	0
S3655	tRNA-Glu	0
S3693	tRNA-Glu	0
S3927	tRNA-Glu	0
S2050	tRNA-Gly	0
S3066	tRNA-Gly	0
S3684	tRNA-Gly	0
S4585	tRNA-Gly	0
S4586	tRNA-Gly	0
S4587	tRNA-Gly	0
S4588	tRNA-Gly	0
S3888	tRNA-His	0
S0195	tRNA-Ile	0
S0710	tRNA-Ile	0
S1985	tRNA-Ile	0
S2138	tRNA-Ile	0
S3316	tRNA-Ile	0
S3533	tRNA-Ile	0
S3824	tRNA-Ile	0
S0632	tRNA-Leu	0
S2048	tRNA-Leu	0
S3432	tRNA-Leu	0
S4485	tRNA-Leu	0
S0563	tRNA-Lys	0
S0565	tRNA-Lys	0
S0567	tRNA-Lys	0
S2608	tRNA-Lys	0
S0631	tRNA-Met	0
S0637	tRNA-Met	0
S3023	tRNA-Met	0
S3429	tRNA-Met	0
S3167	tRNA-Phe	0
S2405	tRNA-Pro	0
S3886	tRNA-Pro	0
S4190	tRNA-Pro	0
S1039	tRNA-Ser	0
S2909	tRNA-Ser	0
S0712	tRNA-Thr	0
S0729	tRNA-Thr	0
S1983	tRNA-Thr	0
S3529	tRNA-Thr	0
S3683	tRNA-Thr	0
S3686	tRNA-Thr	0
S3923	tRNA-Trp	0
S1317	tRNA-Tyr	0
S3685	tRNA-Tyr	0
S0564	tRNA-Val	0
S1825	tRNA-Val	0
S1826	tRNA-Val	0
S2606	tRNA-Val	0
S2607	tRNA-Val	0
