# Supplementary material for: Combining Shigella Tn-seq data with gold-standard E. coli gene deletion data suggests rare transitions between essential and non-essential gene functionality
Source: BMC Microbiol. 2016 Sep 6;16(1):203. doi: 10.1186/s12866-016-0818-0 (PMC5011829; doi:10.1186/s12866-016-0818-0)
Supplement: Additional file 10: Table S2. — List of chromosomal SNPs and indels observed in the Shigella strain used here that differ from the GenBank sequence NC004741. (TXT 4 kb) [file 12866_2016_818_MOESM10_ESM.txt]

location	orf_start	orf_end	strand	gene	aa_num	from_codon	to_codon	aa1	aa2
572	336	2798	1	thrA	79	GCC	GCT	A	A
2859	2800	3732	1	thrB	20	CTC	CTT	L	L
34596	34293	35186	-1	caiD	197	ACA	ACC	T	T
40312	39333	40847	-1	caiT	179	GCA	GTA	A	V
67766	67715	68593	1	araC	18	CAT	TAT	H	Y
83685	82957	84681	1	S0074	243	GGA	GGG	G	G
83686	82957	84681	1	S0074	244	ATG	CTG	M	L
142917	142663	143892	1	yadE	85	GGA	GGG	G	G
230559	230483	230788	-1	S0213	77	GTG	GGG	V	G
299421	298315	300054	-1	flhA	212	AAG	GAG	K	E
304391	303364	304407	1	ykfJ	343	CAG	CTG	Q	L
346663	346531	347826	1	phoR	45	TGG	AGG	W	R
399488	399303	399701	1	ybaW	62	CGT	CGC	R	R
542133	541462	543057	1	ahpF	224	GAC	GAT	D	D
617893	615026	618412	-1	rhsD	174	CCT	ACT	P	T
723315	722310	724220	1	S0737	336	AGG	TGG	R	W
884428	884213	885556	1	ycaJ	72	CGC	CGT	R	R
885385	884213	885556	1	ycaJ	391	TAT	TAC	Y	Y
913824	913648	915474	-1	S0934	551	CCT	TCT	P	S
970915	970239	972086	1	ycbB	226	GTC	GCC	V	A
1083154	1083002	1083457	1	csgB	51	CAG	CAA	Q	Q
1100132	1100131	1100553	-1	S1128	141	TGA	TCA	*	S
1182177	1181603	1183351	1	S1215	192	GTG	GCG	V	A
1243369	1242200	1243897	-1	treA	177	ATC	GTC	I	V
1297936	1297847	1298767	1	oppB	30	GCA	GCG	A	A
1330932	1329982	1332657	1	acnA	317	TTT	TTC	F	F
1447196	1446880	1448520	1	trg	106	TCG	TTG	S	L
1603712	1602700	1603989	-1	ydiS	93	GGG	GAG	G	E
1833642	1833285	1834673	1	narU	120	CCC	GCC	P	A
1901229	1901037	1901642	1	S1963	65	GCA	ACA	A	T
2112406	2111570	2113006	-1	cpsB	201	TGG	AGG	W	R
2126931	2126127	2127710	1	yegH	269	GAA	AAA	E	K
2204534	2203991	2204710	-1	yehT	59	CGC	CGT	R	R
2227851	2227303	2227890	-1	yohC	14	AAA	GAA	K	E
2235687	2235123	2235842	1	sanA	189	ACG	GCG	T	A
2359667	2359258	2360226	1	yfbF	137	CAT	CGT	H	R
2494025	2494019	2495221	1	nupC	3	CGC	TGC	R	C
2519507	2519269	2520060	-1	ucpA	185	CCG	CTG	P	L
2538757	2538545	2538940	-1	S2650	62	CTG	GTG	L	V
2570681	2570037	2570984	1	hyfC	215	CCA	CCG	P	P
2854205	2853646	2854539	-1	ygcQ	112	CAC	CTC	H	L
2891074	2890709	2892484	1	fucI	122	GCT	GCA	A	A
3203556	3201739	3204825	1	ebgA	606	GCG	GCT	A	A
3247515	3246310	3247641	-1	tdcC	43	CGC	TGC	R	C
3275047	3274664	3275755	1	yraK	128	ACC	ACT	T	T
3364659	3364155	3366122	-1	aaeB	488	GGA	GGG	G	G
3365229	3364155	3366122	-1	aaeB	298	ACT	ACC	T	T
3471221	3470539	3471975	1	nrfA	228	CCG	CTG	P	L
3471468	3470539	3471975	1	nrfA	310	TTC	TTT	F	F
3506319	3505525	3506880	1	melA	265	TCA	TCG	S	S
3588120	3587724	3589568	-1	btuB	483	GGT	GGC	G	G
3697756	3697339	3698397	-1	yihN	214	TCA	TCG	S	S
3728737	3727869	3729200	-1	pepQ	155	CAG	CTG	Q	L
4023346	4022789	4023565	-1	lldR	74	CGT	AGT	R	S
4087158	4086947	4087597	-1	S4183	147	GGT	GAT	G	D
4126187	4124982	4127042	1	yhjG	402	TAC	TAT	Y	Y
4142362	4142263	4142862	-1	slp	167	CTG	CTA	L	L
4185727	4185700	4186464	-1	nikD	246	GCT	GCC	A	A
4186993	4186464	4187297	-1	nikC	102	CAC	CGC	H	R
4206641	4205935	4207044	1	livK	236	GCC	GTC	A	V
4249812	4248973	4251366	1	malP	280	TCG	TCA	S	S
4252919	4251376	4253460	1	malQ	515	TAC	TTC	Y	F
4310693	4309736	4310917	-1	tsgA	75	CAG	CAA	Q	Q
4453770	4453644	4454528	1	ygbM	43	CGC	TGC	R	C
4527410	4526799	4528454	-1	hsdS	349	CAA	AAA	Q	K
4541915	4541304	4542194	-1	S4647	94	AAT	GAT	N	D
4542390	4542204	4543559	-1	yfaV	390	GGC	GGA	G	G
4545755	4545656	4546507	-1	S4652	251	CTA	CTC	L	L
2015450	2014627	2015499	1	hchA	NA	AG	AGG	NA	NA
987044	986680	987639	-1	S1000	NA	AG	AGG	NA	NA
265624	NA	NA	NA	intergenic	NA	T	C	NA	NA
458790	NA	NA	NA	intergenic	NA	T	G	NA	NA
627031	NA	NA	NA	intergenic	NA	C	A	NA	NA
932086	NA	NA	NA	intergenic	NA	G	A	NA	NA
932833	NA	NA	NA	intergenic	NA	T	A	NA	NA
932839	NA	NA	NA	intergenic	NA	C	A	NA	NA
1184475	NA	NA	NA	intergenic	NA	C	T	NA	NA
1389187	NA	NA	NA	intergenic	NA	A	C	NA	NA
1433246	NA	NA	NA	intergenic	NA	T	C	NA	NA
1433250	NA	NA	NA	intergenic	NA	A	G	NA	NA
1522602	NA	NA	NA	intergenic	NA	C	T	NA	NA
1619346	NA	NA	NA	intergenic	NA	G	A	NA	NA
1777163	NA	NA	NA	intergenic	NA	A	G	NA	NA
2824192	NA	NA	NA	intergenic	NA	T	G	NA	NA
2845883	NA	NA	NA	intergenic	NA	G	A	NA	NA
2956929	NA	NA	NA	intergenic	NA	G	T	NA	NA
3057836	NA	NA	NA	intergenic	NA	G	A	NA	NA
3058873	NA	NA	NA	intergenic	NA	A	C	NA	NA
3068909	NA	NA	NA	intergenic	NA	T	A	NA	NA
3073030	NA	NA	NA	intergenic	NA	A	T	NA	NA
3090072	NA	NA	NA	intergenic	NA	C	T	NA	NA
3616612	NA	NA	NA	intergenic	NA	G	C	NA	NA
3681986	NA	NA	NA	intergenic	NA	A	G	NA	NA
3963681	NA	NA	NA	intergenic	NA	T	G	NA	NA
3997289	NA	NA	NA	intergenic	NA	T	C	NA	NA
4184008	NA	NA	NA	intergenic	NA	A	G	NA	NA
4194270	NA	NA	NA	intergenic	NA	A	G	NA	NA
4254854	NA	NA	NA	intergenic	NA	C	T	NA	NA
4481599	NA	NA	NA	intergenic	NA	A	C	NA	NA
4549438	NA	NA	NA	intergenic	NA	G	A	NA	NA
4590908	NA	NA	NA	intergenic	NA	C	G	NA	NA
4590909	NA	NA	NA	intergenic	NA	G	C	NA	NA
469790	NA	NA	NA	intergenic	NA	ACCC	ACC	NA	NA
848513	NA	NA	NA	intergenic	NA	T	TC	NA	NA
1562789	NA	NA	NA	intergenic	NA	GTTTTTT	GTTTTTTT	NA	NA
1972685	NA	NA	NA	intergenic	NA	CAA	CA	NA	NA
2360632	NA	NA	NA	intergenic	NA	TAAA	TAAAA	NA	NA
3079235	NA	NA	NA	intergenic	NA	CGG	CGGG	NA	NA
3218628	NA	NA	NA	intergenic	NA	GCC	GCCC	NA	NA
4257528	NA	NA	NA	intergenic	NA	GCCCCC	GCCCC	NA	NA
4351718	NA	NA	NA	intergenic	NA	AG	AGG	NA	NA
