# Supplementary material for: Combining Shigella Tn-seq data with gold-standard E. coli gene deletion data suggests rare transitions between essential and non-essential gene functionality
Source: BMC Microbiol. 2016 Sep 6;16(1):203. doi: 10.1186/s12866-016-0818-0 (PMC5011829; doi:10.1186/s12866-016-0818-0)
Supplement: Additional file 11: Table S3. — List of plasmid SNPs and indels observed in the Shigella strain used here that are different from the GenBank sequence of the Shigella flexneri 2a strain 301 virulence plasmid pCP301 (NC_004851). (TXT 1 kb) [file 12866_2016_818_MOESM11_ESM.txt]

location	orf_start	orf_end	strand	gene	aa_num	from_codon	to_codon	aa1	aa2
22187	21746	22330	1	CP0025	148	CTC	ATC	L	I
22192	21746	22330	1	CP0025	149	CAC	CAT	H	H
22264	21746	22330	1	CP0025	173	CGC	CGG	R	R
22270	21746	22330	1	CP0025	175	CGA	CGG	R	R
28330	28154	29134	1	CP0032	59	GTC	GTT	V	V
54621	52745	56839	-1	CP0070	740	TTC	TCC	F	S
90102	90030	90515	-1	CP0109	138	CAA	CAG	Q	Q
139815	139651	139866	-1	CP0166	18	AAT	CAT	N	H
147584	147516	147734	-1	CP0180	51	GTA	ATA	V	I
151817	149644	152952	1	CP0182	725	GTA	GCA	V	A
156860	156758	156943	1	CP0186	35	TAT	GAT	Y	D
164324	164152	164463	1	CP0197	58	GTG	GCG	V	A
167157	167032	167685	-1	CP0203	177	TCA	CCA	S	P
179752	179624	180004	1	CP0223	43	GCT	GCG	A	A
182122	181458	183095	1	CP0226	222	CCA	CAA	P	Q
184624	184482	184661	-1	CP0228	13	GTT	GCT	V	A
194583	193647	194597	1	CP0237	313	TAT	CAT	Y	H
194585	193647	194597	1	CP0237	313	TAT	TAG	Y	*
200042	199216	200580	1	CP0248	276	CTG	CCG	L	P
204487	204097	204843	1	CP0250	131	ACC	GCC	T	A
204488	204097	204843	1	CP0250	131	ACC	AAC	T	N
204489	204097	204843	1	CP0250	131	ACC	ACA	T	T
211077	211006	211197	1	CP0261	24	CTG	CTT	L	L
39640	NA	NA	NA	intergenic	NA	T	C	NA	NA
99202	NA	NA	NA	intergenic	NA	G	A	NA	NA
102866	NA	NA	NA	intergenic	NA	A	T	NA	NA
158921	NA	NA	NA	intergenic	NA	T	A	NA	NA
191366	NA	NA	NA	intergenic	NA	A	C	NA	NA
191449	NA	NA	NA	intergenic	NA	T	C	NA	NA
194602	NA	NA	NA	intergenic	NA	A	T	NA	NA
41092	NA	NA	NA	intergenic	NA	GAAA	GAA	NA	NA
86422	NA	NA	NA	intergenic	NA	CA	CAA	NA	NA
